# Supplementary material for: N-(4-Hydr­oxy-3-methoxy­benz­yl)benzamide
Source: Acta Crystallogr Sect E Struct Rep Online. 2009 Jul 18;65(Pt 8):o1899. doi: 10.1107/S1600536809027500 (PMC2977390; doi:10.1107/S1600536809027500)
Supplement: Supplementary file 2 [file e-65-o1899-Isup2.hkl]

#
# h,k,l, Fc-squared, Fo-squared, sigma(Fo-squared) and status flag
#
data_I
_shelx_title ' ssw33 in P2(1)/n'
_shelx_refln_list_code          4
_shelx_F_calc_maximum      174.07
_exptl_crystal_F_000       544.00
_reflns_d_resolution_high  0.8349
 
loop_
 _symmetry_equiv_pos_as_xyz
 'x, y, z'
 '-x+1/2, y+1/2, -z+1/2'
 '-x, -y, -z'
 'x-1/2, -y-1/2, z-1/2'
 
_cell_length_a     7.2292
_cell_length_b    21.0575
_cell_length_c     9.0309
_cell_angle_alpha  90.000
_cell_angle_beta  106.849
_cell_angle_gamma  90.000
 
_shelx_F_squared_multiplier     1.000
 
loop_
 _refln_index_h
 _refln_index_k
 _refln_index_l
 _refln_F_squared_calc
 _refln_F_squared_meas
 _refln_F_squared_sigma
 _refln_observed_status
   2   0   0    30300.08    16503.97    182.53 o
   4   0   0     4663.82     4950.79     64.74 o
   8   0   0       12.15       15.66      8.83 o
   1   1   0     1337.46     1222.80     11.68 o
   2   1   0      489.31      395.52     21.76 o
   3   1   0      395.28      394.59     13.08 o
   4   1   0        3.76        2.03      1.29 o
   5   1   0      112.57      113.68      8.53 o
   6   1   0       29.26       21.59      6.79 o
   7   1   0        2.05        0.00      4.59 o
   8   1   0        1.19        0.00      5.17 o
   0   2   0     7161.42     8718.94     59.06 o
   1   2   0       75.92       63.37      2.86 o
   2   2   0    11796.19    13052.11     88.28 o
   3   2   0       16.83       10.30      2.74 o
   4   2   0     2153.93     2261.97     30.55 o
   5   2   0       23.69       14.38      3.56 o
   6   2   0       66.52       69.02     14.04 o
   7   2   0       12.25       10.43      5.45 o
   8   2   0       16.78        9.06      7.62 o
   1   3   0      461.12      434.38      7.78 o
   2   3   0      316.29      301.83      8.05 o
   3   3   0       41.76       47.00      4.39 o
   4   3   0        1.61        0.00      1.16 o
   5   3   0        5.09        4.23      1.80 o
   6   3   0      110.06      126.52     12.41 o
   7   3   0        0.67        0.00      4.01 o
   8   3   0        0.66        4.12     20.96 o
   0   4   0      140.63       94.52      6.48 o
   1   4   0     8680.36     9390.81     43.67 o
   2   4   0      335.90      282.36      8.04 o
   3   4   0      167.35      173.36      7.34 o
   4   4   0       14.62       10.58      2.23 o
   5   4   0      257.30      269.68     16.57 o
   6   4   0        0.31        2.46      2.40 o
   7   4   0        6.17        0.00      4.24 o
   8   4   0        5.73       15.66     24.61 o
   1   5   0     1059.60      998.44     15.12 o
   2   5   0       40.40       47.37      4.07 o
   3   5   0        2.55        0.70      1.05 o
   4   5   0      379.68      388.42     12.46 o
   5   5   0        0.68        0.35      3.62 o
   6   5   0       44.96       52.40      9.20 o
   7   5   0       17.00       22.73     13.90 o
   8   5   0        0.23        0.59     22.26 o
   0   6   0       16.65        6.43      2.68 o
   1   6   0        1.71        1.05      0.88 o
   2   6   0      190.39      178.01      6.95 o
   3   6   0      499.58      529.68     13.54 o
   4   6   0        6.53        4.11      1.58 o
   5   6   0       29.40       22.02      4.15 o
   6   6   0        1.20        6.46      4.67 o
   7   6   0        1.90        0.00      6.36 o
   8   6   0        0.39       11.42     22.96 o
   1   7   0       32.41       26.94      3.03 o
   2   7   0      690.63      685.13     14.23 o
   3   7   0        7.36        5.67      1.54 o
   4   7   0       58.93       62.28      5.83 o
   5   7   0       40.75       32.24      6.04 o
   6   7   0        1.53        3.54      7.19 o
   7   7   0        2.81        0.00      5.95 o
   0   8   0      722.32      703.34     60.16 o
   1   8   0      298.33      312.91      9.36 o
   2   8   0     1378.98     1378.50     21.48 o
   3   8   0        3.54        2.24      1.28 o
   4   8   0       35.22       40.40      4.82 o
   5   8   0       41.09       43.89      5.81 o
   6   8   0        4.23        2.56      3.56 o
   7   8   0        8.65        5.91      4.20 o
   1   9   0       11.16        8.81      1.92 o
   2   9   0        2.52        3.39      1.14 o
   3   9   0       10.56       11.09      1.87 o
   4   9   0       32.34       41.98      4.77 o
   5   9   0        6.24        3.36      3.18 o
   6   9   0        0.03        5.46      3.58 o
   7   9   0        0.20       23.31      7.81 o
   0  10   0       38.32       42.10      6.47 o
   1  10   0      241.24      226.46      8.71 o
   2  10   0      101.53      115.52      7.76 o
   3  10   0       40.11       33.96      4.21 o
   4  10   0        0.04        0.00      1.75 o
   5  10   0        7.43        6.87      4.54 o
   6  10   0        0.15        9.34      6.11 o
   7  10   0        2.84       11.84      5.19 o
   1  11   0        2.47        2.37      1.47 o
   2  11   0       38.96       34.55      4.67 o
   3  11   0       76.72       88.44      7.18 o
   4  11   0        6.28        7.97      3.33 o
   5  11   0       71.66       59.94     10.42 o
   6  11   0        1.41        0.00      3.60 o
   7  11   0       11.40        9.67      5.41 o
   0  12   0      226.67      223.44     13.83 o
   1  12   0      414.20      426.11     13.26 o
   2  12   0      118.29      118.86      8.27 o
   3  12   0       46.89       35.41      5.27 o
   4  12   0        0.51        0.23      2.44 o
   5  12   0        0.78        0.79      3.15 o
   6  12   0        0.43        2.22      3.69 o
   7  12   0        0.82        5.28      8.46 o
   1  13   0        3.09        3.15      1.59 o
   2  13   0        1.25        0.00      1.27 o
   3  13   0      169.12      196.28     11.95 o
   4  13   0        8.32        0.79      2.65 o
   5  13   0       96.59      100.54     13.72 o
   6  13   0        1.76        1.47      3.88 o
   7  13   0       20.78       24.16     13.86 o
   0  14   0       33.02       33.35      6.68 o
   1  14   0      103.50      112.71      8.45 o
   2  14   0      117.52      129.85      9.26 o
   3  14   0        8.41        8.92      2.45 o
   4  14   0       12.81        6.68      3.62 o
   5  14   0        0.22        2.81      3.98 o
   6  14   0        3.80       13.68      5.38 o
   1  15   0        1.25        0.31      1.47 o
   2  15   0       82.65       82.74     12.61 o
   3  15   0       30.46       27.33      7.26 o
   4  15   0        2.18        4.14      3.27 o
   5  15   0        9.26        6.30      4.45 o
   6  15   0        0.07        2.92      7.21 o
   0  16   0      190.82      183.79     16.19 o
   1  16   0      136.32      148.83     11.66 o
   2  16   0      305.12      311.86     15.30 o
   3  16   0      137.86      159.09     18.42 o
   4  16   0       90.22      103.60     15.18 o
   5  16   0       15.91       13.60      6.65 o
   6  16   0       26.52       18.81     11.63 o
   1  17   0        2.99        5.85      2.41 o
   2  17   0        1.14        0.00      2.06 o
   3  17   0        0.03        1.94      3.10 o
   4  17   0       75.74       96.87     16.15 o
   5  17   0        5.36        1.89      3.69 o
   0  18   0      243.66      271.19     26.01 o
   1  18   0      578.98      660.24     22.93 o
   2  18   0      102.51       98.11     12.40 o
   3  18   0       79.17      107.28     14.95 o
   4  18   0       67.15       83.60     13.29 o
   5  18   0       78.47       81.60     15.84 o
   1  19   0        9.48        9.81      2.55 o
   2  19   0        0.02        0.00      2.22 o
   3  19   0        1.02        0.00      3.04 o
   4  19   0       24.47       25.78      7.02 o
   5  19   0       25.56       36.09     14.48 o
   0  20   0        1.87        6.27      5.21 o
   1  20   0       58.30       59.01      8.26 o
   2  20   0        7.09        1.92      3.40 o
   3  20   0        9.38        3.39      3.91 o
   4  20   0       20.86       24.35      6.46 o
   5  20   0        7.94        0.00     21.55 o
   1  21   0       45.39       50.62      7.40 o
   2  21   0       10.99        9.54      4.58 o
   3  21   0        1.59        6.08      7.23 o
   4  21   0        0.02        2.81      8.57 o
   0  22   0      136.25      171.96     23.00 o
   1  22   0       68.45       77.03     10.51 o
   2  22   0        0.01        0.00      4.50 o
   3  22   0        0.28        0.60      5.53 o
   4  22   0        0.08        0.00     12.48 o
   1  23   0        2.75       10.96      4.33 o
   2  23   0        0.91        2.31     12.21 o
   3  23   0        0.07        4.83     18.13 o
   0  24   0       14.22       22.24      5.64 o
   1  24   0        4.30        6.27     12.52 o
   2  24   0        2.28        1.82     14.43 o
   1  25   0        7.47       10.32     16.77 o
  -7   0   1       26.58        9.89      6.60 o
  -5   0   1        0.92        0.00      2.27 o
  -3   0   1     3485.03     3494.28     51.24 o
  -1   0   1     1643.43     1485.12     17.72 o
   1   0   1     1759.14     1749.59     21.55 o
   3   0   1     1970.62     1969.97     35.49 o
   5   0   1       24.81       14.41      6.95 o
   7   0   1        7.25        1.65      6.71 o
  -8   1   1      190.88      180.18     23.67 o
  -7   1   1       11.47        8.90      5.24 o
  -6   1   1      481.27      492.33     61.14 o
  -5   1   1       33.07       38.46      6.80 o
  -4   1   1     2153.45     2225.22     29.03 o
  -3   1   1      576.91      603.16     12.67 o
  -2   1   1    12895.62    14535.68     58.55 o
  -1   1   1      139.32      117.49      5.37 o
   0   1   1       24.19       19.55      1.55 o
   1   1   1      114.26      107.72      3.58 o
   2   1   1      635.68      559.06     10.99 o
   3   1   1       44.63       43.49      4.24 o
   4   1   1       63.85       73.50      6.32 o
   5   1   1        7.26        5.47      2.15 o
   6   1   1       41.88       46.51      7.62 o
   7   1   1        7.82        8.61      7.18 o
   8   1   1        2.49        3.41     17.07 o
  -8   2   1        5.18        7.15      8.01 o
  -7   2   1        2.00       12.48      5.28 o
  -6   2   1      134.42      128.16     13.45 o
  -5   2   1       51.86       56.44      7.54 o
  -4   2   1      200.46      232.03      8.98 o
  -3   2   1      108.48      113.13      5.93 o
  -2   2   1     1711.29     1692.54     20.02 o
  -1   2   1     2398.73     2420.93     32.17 o
   0   2   1      274.62      253.87      4.89 o
   1   2   1     5191.68     5386.19     78.00 o
   2   2   1        2.21        1.90      1.00 o
   3   2   1        1.75        2.80      3.84 o
   4   2   1       82.86       82.29      7.36 o
   5   2   1       11.40        5.70      2.13 o
   6   2   1       61.96       63.02      9.58 o
   7   2   1       16.42        3.96     18.25 o
  -8   3   1       39.64       64.78     31.45 o
  -7   3   1       33.78       19.64      6.78 o
  -6   3   1      619.76      687.24     40.00 o
  -5   3   1        6.17        2.87      1.97 o
  -4   3   1      916.34      900.00     26.30 o
  -3   3   1      258.78      232.12     13.18 o
  -2   3   1      845.32      846.30     11.88 o
  -1   3   1      672.46      679.51      9.18 o
   0   3   1     8030.47     9136.07     54.82 o
   1   3   1     1869.92     1788.08     15.85 o
   2   3   1        3.27        1.28      1.01 o
   3   3   1      231.06      248.48      9.41 o
   4   3   1       42.90       44.28      4.69 o
   5   3   1      160.59      176.33     11.93 o
   6   3   1       12.02       13.59      3.70 o
   7   3   1        6.35       17.66      9.89 o
  -8   4   1        0.63        6.13      6.55 o
  -7   4   1        5.28        6.78      6.21 o
  -6   4   1      100.08       63.54     21.12 o
  -5   4   1       13.35       13.28      3.02 o
  -4   4   1       34.64       38.49      4.23 o
  -3   4   1        0.21        3.19      1.72 o
  -2   4   1        0.90        4.02      1.20 o
  -1   4   1        2.96        2.47      0.88 o
   0   4   1     5000.32     5224.35     30.58 o
   1   4   1     5832.87     6077.63     33.60 o
   2   4   1      555.08      546.62     11.11 o
   3   4   1      298.00      324.26     10.10 o
   4   4   1       69.40       64.96      6.64 o
   5   4   1        9.58        6.47      2.27 o
   6   4   1       42.90       51.20      8.25 o
   7   4   1       37.51       56.53     16.14 o
  -8   5   1        4.60        0.00     17.90 o
  -7   5   1        5.48        8.25      4.50 o
  -6   5   1       14.28       12.78      4.40 o
  -5   5   1        5.22        3.63      2.84 o
  -4   5   1      294.38      300.63     10.41 o
  -3   5   1      128.31      123.53      6.32 o
  -2   5   1        0.55        1.06      0.80 o
  -1   5   1      649.72      600.07     16.06 o
   0   5   1      112.07      118.06      4.51 o
   1   5   1      839.51      766.69     12.63 o
   2   5   1      134.80      110.93      5.49 o
   3   5   1        1.98        1.92      1.14 o
   4   5   1      101.91       94.48      8.07 o
   5   5   1        0.98        3.19      2.73 o
   6   5   1       11.27       16.24      4.53 o
   7   5   1       15.22       19.08      7.65 o
  -8   6   1        0.25        0.35     22.02 o
  -7   6   1       18.17       10.21      7.84 o
  -6   6   1       50.59       55.59     10.56 o
  -5   6   1      123.35      130.31     10.97 o
  -4   6   1        3.93        1.63      1.90 o
  -3   6   1        0.38        0.09      1.05 o
  -2   6   1        0.30        2.48      1.02 o
  -1   6   1     1038.42     1036.54     16.73 o
   0   6   1      408.49      384.81      9.53 o
   1   6   1        8.12       10.19      2.99 o
   2   6   1      291.48      304.82      8.89 o
   3   6   1       37.72       32.48      3.72 o
   4   6   1       76.88       74.31      7.57 o
   5   6   1       51.12       49.97      5.77 o
   6   6   1        2.04        0.00      3.23 o
   7   6   1       27.90       34.68     20.32 o
  -8   7   1        0.94       15.43     23.55 o
  -7   7   1        5.26        9.12     11.60 o
  -6   7   1        6.02        2.80      2.84 o
  -5   7   1      264.10      298.60     25.86 o
  -4   7   1        7.09        8.60      2.97 o
  -3   7   1       33.62       30.81      3.53 o
  -2   7   1     1130.03     1083.51     17.65 o
  -1   7   1        0.20        1.44      0.95 o
   0   7   1      534.18      549.91     11.49 o
   1   7   1      219.33      211.40      6.79 o
   2   7   1     1664.63     1749.80     22.68 o
   3   7   1      710.56      745.40     16.49 o
   4   7   1      264.10      278.91     12.41 o
   5   7   1       87.49       79.67     12.93 o
   6   7   1        2.74        5.71      3.60 o
   7   7   1       21.89       13.09      8.71 o
  -7   8   1        7.72       16.22      7.12 o
  -6   8   1        6.68        4.90      3.29 o
  -5   8   1       21.21       19.37      3.59 o
  -4   8   1       68.13       66.54      7.29 o
  -3   8   1       11.41       13.30      2.21 o
  -2   8   1      200.05      202.75      7.83 o
  -1   8   1       43.33       43.18      4.69 o
   0   8   1       51.03       41.39      4.05 o
   1   8   1      177.03      158.28      8.11 o
   2   8   1      343.47      390.91     12.85 o
   3   8   1        1.87        1.12      1.61 o
   4   8   1       40.65       45.18      6.57 o
   5   8   1       17.65        6.88      7.34 o
   6   8   1        3.20        3.58      3.17 o
   7   8   1        0.00        0.00      6.27 o
  -7   9   1        5.59       12.28      6.26 o
  -6   9   1        0.18        3.49      2.96 o
  -5   9   1       29.85       28.37      4.61 o
  -4   9   1        0.00        2.33      2.20 o
  -3   9   1       50.18       52.54      6.52 o
  -2   9   1      198.60      227.88      8.84 o
  -1   9   1      576.31      560.48     14.74 o
   0   9   1      688.23      769.34     15.54 o
   1   9   1      712.13      717.87     16.11 o
   2   9   1      170.06      161.55      7.57 o
   3   9   1      489.84      510.45     14.24 o
   4   9   1      151.73      164.07     13.36 o
   5   9   1       85.78      116.35     14.96 o
   6   9   1       15.83       13.90      4.30 o
   7   9   1       15.20        9.19      6.37 o
  -7  10   1        0.14        1.89      4.89 o
  -6  10   1        2.25        5.12      3.77 o
  -5  10   1        1.57        3.60      2.51 o
  -4  10   1        3.35        6.69      2.38 o
  -3  10   1      378.21      413.29     13.01 o
  -2  10   1       80.68       91.79      6.81 o
  -1  10   1     1298.94     1390.33     22.46 o
   0  10   1      151.93      153.19      7.75 o
   1  10   1     1107.85     1113.48     21.29 o
   2  10   1        0.52        0.90      1.09 o
   3  10   1      433.36      433.18     18.31 o
   4  10   1        0.27        0.06      2.06 o
   5  10   1       34.05       25.07      5.46 o
   6  10   1        0.22        0.00      4.38 o
   7  10   1        8.50       25.60     11.08 o
  -7  11   1        5.85       20.12      8.33 o
  -6  11   1        1.74        2.82      3.46 o
  -5  11   1        0.17        1.01      3.50 o
  -4  11   1        8.48        5.80      2.34 o
  -3  11   1       39.64       38.27      4.41 o
  -2  11   1      223.03      209.26      9.32 o
  -1  11   1     1303.89     1351.43     23.14 o
   0  11   1        2.93        3.24      1.45 o
   1  11   1      474.55      506.75     15.08 o
   2  11   1       14.39       13.25      2.92 o
   3  11   1      384.94      424.09     18.53 o
   4  11   1        0.16        1.31      2.27 o
   5  11   1      100.46      117.60     15.67 o
   6  11   1        1.81        4.48      4.55 o
   7  11   1       19.56       28.48     31.27 o
  -7  12   1        2.93       13.01      7.28 o
  -6  12   1        0.13        3.97      3.60 o
  -5  12   1       66.42       67.38     11.52 o
  -4  12   1        3.36        3.96      3.10 o
  -3  12   1      233.27      228.65     10.63 o
  -2  12   1      214.90      238.61     10.15 o
  -1  12   1      190.66      190.15      9.16 o
   0  12   1        2.74        3.96      1.43 o
   1  12   1      221.84      231.14      9.65 o
   2  12   1       14.16       12.71      2.80 o
   3  12   1       64.04       51.74      7.27 o
   4  12   1       28.65       23.64      5.87 o
   5  12   1        0.59        2.16      3.20 o
   6  12   1        4.79        8.22      4.19 o
   7  12   1        0.01        0.94     16.60 o
  -7  13   1        4.84        2.34     10.83 o
  -6  13   1        1.98        8.05      4.11 o
  -5  13   1        0.07        0.00      3.12 o
  -4  13   1        2.99        2.95      2.24 o
  -3  13   1       16.65       12.69      2.79 o
  -2  13   1       12.54       11.37      2.33 o
  -1  13   1       38.53       32.54      5.02 o
   0  13   1       19.69       15.67      2.33 o
   1  13   1       19.17       19.49      5.16 o
   2  13   1       10.67        4.86      2.21 o
   3  13   1        2.17        5.05      2.36 o
   4  13   1        0.15        3.33      3.31 o
   5  13   1        0.10        3.93      3.71 o
   6  13   1        3.45        0.00      4.44 o
  -7  14   1        2.51       11.01     12.42 o
  -6  14   1        0.13        0.00      3.72 o
  -5  14   1       11.57       12.88      4.45 o
  -4  14   1        6.77        3.60      4.33 o
  -3  14   1      188.94      182.92     14.76 o
  -2  14   1      140.58      153.71     10.00 o
  -1  14   1      134.30      127.52      9.86 o
   0  14   1        6.39        6.97      1.99 o
   1  14   1      213.39      209.89     12.99 o
   2  14   1       11.39        7.58      2.35 o
   3  14   1       37.08       31.27      7.40 o
   4  14   1        0.96        0.00      2.99 o
   5  14   1        0.96        0.00      3.63 o
   6  14   1        0.01        5.50      6.32 o
  -6  15   1       26.83       28.70      7.80 o
  -5  15   1      133.15      153.25     20.68 o
  -4  15   1      143.14      164.30     24.28 o
  -3  15   1       71.45       72.60      9.84 o
  -2  15   1       19.18       18.56      3.68 o
  -1  15   1      220.29      229.29     12.60 o
   0  15   1      245.57      275.40     13.81 o
   1  15   1      171.73      178.47     14.29 o
   2  15   1       75.80       72.02      8.33 o
   3  15   1        4.16        9.00      2.92 o
   4  15   1        9.88        7.90      6.96 o
   5  15   1        0.19        2.52      3.38 o
   6  15   1        6.11        0.00      8.41 o
  -6  16   1        4.71        0.59      7.83 o
  -5  16   1       14.22       13.87      5.48 o
  -4  16   1       15.36       13.78      6.36 o
  -3  16   1        4.06        0.00      2.92 o
  -2  16   1       57.06       67.70      7.03 o
  -1  16   1        0.37        2.09      1.74 o
   0  16   1       36.80       33.45      5.16 o
   1  16   1        7.10        2.15      2.71 o
   2  16   1        7.40        6.72      2.97 o
   3  16   1        1.05        0.69      2.52 o
   4  16   1        7.42        0.24      3.17 o
   5  16   1       10.72        8.88      4.66 o
   6  16   1        1.21        2.71     17.66 o
  -6  17   1       32.98       22.38     13.04 o
  -5  17   1       21.37       17.17      9.61 o
  -4  17   1       98.87       95.78     14.10 o
  -3  17   1      103.26      106.80     12.16 o
  -2  17   1      480.38      531.85     21.69 o
  -1  17   1      172.82      196.39     13.55 o
   0  17   1      346.12      386.73     16.85 o
   1  17   1        4.24        3.77      2.20 o
   2  17   1       94.65      118.61     12.46 o
   3  17   1       19.88        6.36      6.33 o
   4  17   1       83.71      110.67     17.59 o
   5  17   1        6.37        7.40      7.56 o
  -5  18   1       20.61       23.22      8.71 o
  -4  18   1      115.92      156.01     19.09 o
  -3  18   1        0.03        5.56      2.93 o
  -2  18   1      110.26      100.92     17.67 o
  -1  18   1        9.02       12.37      3.64 o
   0  18   1      185.60      184.42     13.84 o
   1  18   1      105.32      116.94     11.41 o
   2  18   1      412.46      447.05     21.63 o
   3  18   1        0.02        0.31      2.99 o
   4  18   1       14.44       15.47      5.74 o
   5  18   1        0.03        0.37      9.55 o
  -5  19   1        3.36       11.10     10.48 o
  -4  19   1       51.91       32.31      8.24 o
  -3  19   1       87.54       94.96     11.69 o
  -2  19   1       58.44       47.00      9.25 o
  -1  19   1        7.83        1.88      2.72 o
   0  19   1      168.07      180.16     14.16 o
   1  19   1        4.84        3.66      2.65 o
   2  19   1       81.76       91.76     11.08 o
   3  19   1       27.32       30.30      8.49 o
   4  19   1        0.83        0.00      4.45 o
   5  19   1        6.02       11.66     19.90 o
  -5  20   1        6.84       30.73     20.73 o
  -4  20   1        7.56       12.70      6.23 o
  -3  20   1       20.53       22.40      7.97 o
  -2  20   1       48.80       52.78      8.84 o
  -1  20   1       14.92        9.65      3.25 o
   0  20   1       52.73       53.39      7.50 o
   1  20   1        0.16        1.20      2.37 o
   2  20   1       40.04       39.17      7.74 o
   3  20   1       13.66        4.10      3.85 o
   4  20   1       22.32       19.62     11.96 o
  -4  21   1        0.02        0.00      7.72 o
  -3  21   1        2.05        0.00      4.18 o
  -2  21   1       20.36       21.32      5.44 o
  -1  21   1        0.00        2.56      3.15 o
   0  21   1        5.27        7.83      3.41 o
   1  21   1       17.21       11.33      7.54 o
   2  21   1        0.00        0.00      3.50 o
   3  21   1        7.58       14.31      7.71 o
   4  21   1        6.03       10.13     15.90 o
  -3  22   1        0.19        0.00     11.03 o
  -2  22   1        6.02       10.65      5.06 o
  -1  22   1       81.32      109.99     16.67 o
   0  22   1       48.73       47.12      9.01 o
   1  22   1        0.02        0.00      4.72 o
   2  22   1        0.00        1.05      3.93 o
   3  22   1        0.04        4.14      6.77 o
  -3  23   1        0.50        1.12     12.95 o
  -2  23   1        2.26        0.00      5.95 o
  -1  23   1        1.63        6.46      6.68 o
   0  23   1       21.17       18.49      4.45 o
   1  23   1        4.03        5.16      4.25 o
   2  23   1        1.65        0.00     11.91 o
   3  23   1        0.76        9.42     16.13 o
  -2  24   1        3.83        6.08     15.05 o
  -1  24   1        4.56        0.00      6.41 o
   0  24   1        6.21        3.19      5.32 o
   1  24   1        0.01        4.37      5.76 o
   2  24   1        1.13       15.54     19.90 o
  -1  25   1        0.00        0.00     12.02 o
   0  25   1       16.03       25.02     11.71 o
  -8   0   2       44.34       24.15     13.78 o
  -6   0   2      166.34      165.07     21.97 o
  -4   0   2      823.13      824.81     23.26 o
  -2   0   2       16.14       16.65      2.99 o
   0   0   2      656.43      599.06     17.77 o
   2   0   2       74.09       66.27      6.50 o
   4   0   2      102.62      103.84     13.83 o
   6   0   2        4.64        4.66      8.36 o
  -8   1   2        1.06        1.10     10.13 o
  -7   1   2       29.28       15.14      4.27 o
  -6   1   2        0.08        0.00      2.48 o
  -5   1   2      231.52      221.28     12.26 o
  -4   1   2       57.58       78.04      6.04 o
  -3   1   2        0.24        2.23      1.08 o
  -2   1   2       22.21       19.57      1.84 o
  -1   1   2     2709.34     2566.56     24.78 o
   0   1   2     6038.12     6364.32     37.85 o
   1   1   2      127.37      110.11      4.47 o
   2   1   2      277.15      284.54      8.15 o
   3   1   2      239.40      244.98      8.82 o
   4   1   2       23.40       19.02      6.80 o
   5   1   2       47.54       47.26      8.64 o
   6   1   2      131.47      186.72     15.14 o
   7   1   2        2.36        0.00      6.95 o
  -8   2   2       22.65       14.28      9.01 o
  -7   2   2        7.29        3.32      3.87 o
  -6   2   2       24.16       21.62      4.58 o
  -5   2   2       46.18       43.26      5.84 o
  -4   2   2       27.87       30.37      4.44 o
  -3   2   2      131.78      147.69      7.01 o
  -2   2   2      482.05      450.06     11.99 o
  -1   2   2       56.26       39.97      4.04 o
   0   2   2       83.93       87.89      3.95 o
   1   2   2      426.76      418.83     10.22 o
   2   2   2        3.49        3.36      1.09 o
   3   2   2       14.77       11.91      2.12 o
   4   2   2       32.52       39.81      5.82 o
   5   2   2       22.80       19.39      3.69 o
   6   2   2        1.24        0.00      3.01 o
   7   2   2        0.33        1.18      7.18 o
  -8   3   2       12.65       21.49      7.58 o
  -7   3   2        3.23        1.69      3.89 o
  -6   3   2        9.84        9.10      3.13 o
  -5   3   2        5.44        3.69      2.23 o
  -4   3   2      296.95      335.30      9.92 o
  -3   3   2       21.01       19.92      3.84 o
  -2   3   2     1118.45     1070.95     23.45 o
  -1   3   2     3097.94     3059.25     30.73 o
   0   3   2      710.94      662.89     10.44 o
   1   3   2     1453.01     1405.15     22.60 o
   2   3   2     2142.88     2114.94     27.67 o
   3   3   2        5.67        7.42      1.62 o
   4   3   2       20.85       19.63      3.25 o
   5   3   2       94.78      102.78     10.96 o
   6   3   2        4.98        2.54      3.67 o
   7   3   2        9.46        0.00      7.30 o
  -8   4   2        2.59        0.00      5.10 o
  -7   4   2        0.02        3.53      3.75 o
  -6   4   2      164.47      174.45     23.99 o
  -5   4   2       37.47       30.54      5.06 o
  -4   4   2      916.19      911.97     22.84 o
  -3   4   2       41.85       31.26      6.52 o
  -2   4   2     1407.19     1421.89     23.27 o
  -1   4   2       72.38       68.66      4.18 o
   0   4   2    12707.88    14286.56     66.01 o
   1   4   2      947.17      914.09     13.95 o
   2   4   2      900.41      922.87     19.81 o
   3   4   2       20.05       18.29      3.92 o
   4   4   2       22.83       19.68      3.16 o
   5   4   2        3.36        4.65      2.33 o
   6   4   2       14.30       17.63      6.54 o
   7   4   2        1.60        9.04      5.89 o
  -8   5   2       11.96        8.52      5.46 o
  -7   5   2        8.41        6.21      4.23 o
  -6   5   2        3.46        2.91      4.03 o
  -5   5   2       33.77       36.08      6.75 o
  -4   5   2        0.01        1.08      2.96 o
  -3   5   2      541.11      499.01     15.60 o
  -2   5   2       41.17       36.19      4.65 o
  -1   5   2     1603.98     1632.14     19.52 o
   0   5   2     1134.96     1141.09     14.37 o
   1   5   2        8.71        6.49      1.76 o
   2   5   2       57.88       44.75      4.58 o
   3   5   2      288.77      304.22     11.94 o
   4   5   2       21.48       14.52      3.87 o
   5   5   2       12.02       14.31      4.68 o
   6   5   2       17.61       22.28      6.38 o
   7   5   2        6.63       26.90      6.29 o
  -8   6   2        0.05       12.46      9.45 o
  -7   6   2        6.38        7.27      9.73 o
  -6   6   2       20.99       11.74      4.15 o
  -5   6   2      121.84      138.53     11.60 o
  -4   6   2      243.02      248.14     12.66 o
  -3   6   2      602.88      584.04     17.31 o
  -2   6   2       51.80       51.22      4.81 o
  -1   6   2     2189.61     2136.15     23.52 o
   0   6   2      814.22      787.79     15.09 o
   1   6   2      674.60      710.93     14.82 o
   2   6   2      130.26      131.94      7.10 o
   3   6   2      218.05      214.36     10.38 o
   4   6   2       31.37       22.03      4.25 o
   5   6   2       60.02       88.04     12.74 o
   6   6   2        0.22        0.00      3.82 o
   7   6   2        0.36        1.94      5.56 o
  -8   7   2        0.51        4.89     10.71 o
  -7   7   2       11.95        6.24      4.96 o
  -6   7   2       79.54       93.05     11.87 o
  -5   7   2      127.06      136.01     11.87 o
  -4   7   2        3.98        0.62      1.67 o
  -3   7   2       14.60       10.31      2.61 o
  -2   7   2       27.71       22.86      2.77 o
  -1   7   2       98.40       96.54      5.51 o
   0   7   2      221.02      218.15      6.89 o
   1   7   2     1441.55     1488.99     23.50 o
   2   7   2      257.82      273.24      7.73 o
   3   7   2        8.86        3.00      2.89 o
   4   7   2       12.37       13.50      3.42 o
   5   7   2       33.64       43.71      7.89 o
   6   7   2        0.43        0.00      7.01 o
   7   7   2        1.22        2.05      6.93 o
  -8   8   2        5.88       17.55     21.67 o
  -7   8   2       49.29       51.67      9.46 o
  -6   8   2        3.07        5.13      3.28 o
  -5   8   2      632.23      699.41     23.41 o
  -4   8   2      113.86      131.12     13.07 o
  -3   8   2     1155.65     1258.49     26.98 o
  -2   8   2       81.80       73.47      5.15 o
  -1   8   2     4154.89     4519.13     38.52 o
   0   8   2       34.58       33.70      3.62 o
   1   8   2     5924.70     6392.06     53.83 o
   2   8   2      122.92      117.17      7.38 o
   3   8   2      261.03      260.02     14.89 o
   4   8   2       20.35       17.14      4.08 o
   5   8   2       61.12       65.10     11.66 o
   6   8   2        0.00        3.94      4.42 o
   7   8   2       27.91       29.98     14.59 o
  -8   9   2        1.28        1.30     21.67 o
  -7   9   2       23.14       26.10      6.69 o
  -6   9   2       10.80       14.68      3.55 o
  -5   9   2       26.87       25.42      4.71 o
  -4   9   2       26.59       28.57      5.73 o
  -3   9   2        0.80        0.18      1.14 o
  -2   9   2      222.85      224.32      8.58 o
  -1   9   2      124.68      130.24      7.06 o
   0   9   2      234.50      252.26      8.46 o
   1   9   2      597.94      590.83     16.57 o
   2   9   2       21.17       23.38      3.48 o
   3   9   2      146.92      168.32     13.60 o
   4   9   2      125.73      151.82     13.89 o
   5   9   2       44.04       35.06      9.17 o
   6   9   2       22.12       27.47     12.13 o
   7   9   2       12.13       30.46     15.57 o
  -7  10   2        0.24        2.20      4.90 o
  -6  10   2       16.62       12.14      4.07 o
  -5  10   2        8.76        8.04      3.67 o
  -4  10   2       77.34       71.02      8.15 o
  -3  10   2      557.64      617.85     15.35 o
  -2  10   2      227.87      223.28      9.23 o
  -1  10   2        0.46        1.09      1.09 o
   0  10   2      141.04      186.69      7.98 o
   1  10   2      181.28      211.90     10.62 o
   2  10   2       51.77       50.11      5.70 o
   3  10   2      118.99      115.01     11.66 o
   4  10   2        5.21        5.06      2.63 o
   5  10   2        8.08        5.45      4.54 o
   6  10   2        0.57        0.00      4.36 o
  -7  11   2        0.71        0.00      7.47 o
  -6  11   2       17.36       11.43      2.90 o
  -5  11   2       89.07      107.36     10.85 o
  -4  11   2      197.97      217.79     14.47 o
  -3  11   2        3.33        3.49      1.86 o
  -2  11   2      372.09      397.57     13.85 o
  -1  11   2        5.52        3.18      1.42 o
   0  11   2      330.99      355.09     11.23 o
   1  11   2       25.23       20.87      3.62 o
   2  11   2      124.86      132.66     12.02 o
   3  11   2       37.37       31.68      6.73 o
   4  11   2        7.93        8.31      3.08 o
   5  11   2        3.58        7.26      5.81 o
   6  11   2        1.59        3.30      4.67 o
  -7  12   2        0.06        8.21      6.64 o
  -6  12   2       11.39       20.74      6.08 o
  -5  12   2        0.60        2.20      2.67 o
  -4  12   2       17.73       16.77      4.07 o
  -3  12   2       40.21       27.61      6.76 o
  -2  12   2      190.38      175.12     10.12 o
  -1  12   2        7.06        4.34      1.61 o
   0  12   2      245.95      271.39     10.31 o
   1  12   2        2.47        0.58      1.59 o
   2  12   2        3.04        1.82      3.03 o
   3  12   2        5.52        0.91      3.09 o
   4  12   2       13.73       18.11      3.82 o
   5  12   2        0.94        0.00      3.42 o
   6  12   2        0.15        3.43      5.85 o
  -7  13   2        0.04        0.00      6.06 o
  -6  13   2        1.68        0.00      3.44 o
  -5  13   2        2.35        6.10      3.36 o
  -4  13   2        0.07        2.62      2.26 o
  -3  13   2       12.89       13.44      3.44 o
  -2  13   2      216.18      233.71     12.06 o
  -1  13   2      136.41      151.00      9.36 o
   0  13   2       93.03      111.22      9.79 o
   1  13   2       35.42       29.59      4.67 o
   2  13   2       17.52       13.63      3.31 o
   3  13   2        4.63        4.82      2.49 o
   4  13   2       18.20        8.76      3.64 o
   5  13   2       33.95       31.33      6.94 o
   6  13   2        1.26        0.11      6.60 o
  -7  14   2        0.00        0.00     10.18 o
  -6  14   2        4.25        5.21      4.46 o
  -5  14   2       24.76       22.30      5.11 o
  -4  14   2        9.08       12.89      4.34 o
  -3  14   2        1.27        1.50      2.11 o
  -2  14   2        5.05        1.73      1.76 o
  -1  14   2       98.26       99.94      8.79 o
   0  14   2        9.61       10.80      3.81 o
   1  14   2       52.87       52.40      6.84 o
   2  14   2      133.19      144.42     13.73 o
   3  14   2        2.52        1.03      2.22 o
   4  14   2        1.63        0.00      5.48 o
   5  14   2        0.33        0.00      3.92 o
   6  14   2        2.03        2.65      9.41 o
  -6  15   2        0.85        0.00      3.89 o
  -5  15   2       69.56       95.25     14.08 o
  -4  15   2        8.98        6.47      2.88 o
  -3  15   2       38.05       32.72      5.47 o
  -2  15   2       92.54       83.46      7.98 o
  -1  15   2      124.06      144.68     11.47 o
   0  15   2        1.12        2.94      2.14 o
   1  15   2        0.51        0.86      2.68 o
   2  15   2        2.82        5.64      2.62 o
   3  15   2       48.19       29.99      5.81 o
   4  15   2        5.45        1.06      3.50 o
   5  15   2        5.42        0.00      4.13 o
   6  15   2        0.77       16.01     18.13 o
  -6  16   2       35.58       42.22     11.75 o
  -5  16   2        0.66        5.36      3.91 o
  -4  16   2       34.23       37.60      8.34 o
  -3  16   2        5.69        3.12      2.47 o
  -2  16   2       16.73       16.78      4.92 o
  -1  16   2       60.48       50.34      6.54 o
   0  16   2       36.47       42.08      6.03 o
   1  16   2       13.70       12.01      3.45 o
   2  16   2       25.06       18.03      4.96 o
   3  16   2        0.36        0.00      2.68 o
   4  16   2       14.28       12.26      4.90 o
   5  16   2        3.00        0.00      6.34 o
  -6  17   2       16.67       24.73     11.87 o
  -5  17   2        7.02       12.40      4.42 o
  -4  17   2       33.25       36.20      7.17 o
  -3  17   2        0.19        0.09      2.26 o
  -2  17   2       83.93       72.36     10.07 o
  -1  17   2       14.73       11.31      3.31 o
   0  17   2       75.78       64.75      7.77 o
   1  17   2      258.92      306.57     19.25 o
   2  17   2        4.88        1.19      2.63 o
   3  17   2        6.34        6.00      3.05 o
   4  17   2       12.05        3.67      4.02 o
   5  17   2        2.54        4.48     11.00 o
  -6  18   2        1.40        0.00     17.31 o
  -5  18   2       79.42       73.59     12.53 o
  -4  18   2       29.52       20.43     10.10 o
  -3  18   2       21.66       15.90      5.59 o
  -2  18   2       26.46       25.65      8.50 o
  -1  18   2       19.08       17.29      3.26 o
   0  18   2       38.40       32.77      7.01 o
   1  18   2      177.81      207.09     17.20 o
   2  18   2        0.78        3.92      4.57 o
   3  18   2        5.59        4.48      4.22 o
   4  18   2        0.17        0.24      4.75 o
   5  18   2        2.08        7.89     21.43 o
  -5  19   2        0.09        5.03      6.33 o
  -4  19   2       29.48       26.66      7.62 o
  -3  19   2        4.83        0.00      6.51 o
  -2  19   2       50.78       28.73      7.72 o
  -1  19   2       18.63       14.87      5.37 o
   0  19   2      166.92      223.37     15.94 o
   1  19   2        1.69        0.33      2.65 o
   2  19   2        0.02        6.77      2.87 o
   3  19   2        1.94        0.23      3.50 o
   4  19   2        3.44        3.06      8.83 o
  -5  20   2        0.01        0.00     15.07 o
  -4  20   2       21.69       14.91     15.66 o
  -3  20   2        0.59        9.82      4.14 o
  -2  20   2       14.94        5.38      4.31 o
  -1  20   2        0.48        0.33      2.82 o
   0  20   2       16.84       12.44      3.61 o
   1  20   2       46.74       33.98      6.15 o
   2  20   2        3.32        1.36      3.33 o
   3  20   2       11.56       19.06      5.58 o
   4  20   2        0.02        0.00     14.82 o
  -4  21   2       12.78       15.36     13.60 o
  -3  21   2       10.18       12.02      4.86 o
  -2  21   2       11.80       15.74      5.04 o
  -1  21   2        1.89        0.00      3.91 o
   0  21   2       52.52       63.01      8.82 o
   1  21   2       28.39       26.88      5.81 o
   2  21   2        1.23        0.64      3.08 o
   3  21   2        8.67        5.54      9.97 o
  -3  22   2        6.31        2.03      7.35 o
  -2  22   2        0.05        0.00      4.30 o
  -1  22   2        0.39        0.00      4.07 o
   0  22   2       37.99       42.22     10.62 o
   1  22   2        0.44        5.36      4.44 o
   2  22   2        3.49        0.00      4.57 o
   3  22   2        0.10        0.00     12.36 o
  -3  23   2        6.94        6.71     21.20 o
  -2  23   2        2.78        0.00      5.72 o
  -1  23   2       14.31       10.87      5.57 o
   0  23   2        0.30        0.00      4.12 o
   1  23   2        0.13        0.00      4.29 o
   2  23   2        0.01        3.78     10.10 o
  -2  24   2        0.03        0.00     14.70 o
  -1  24   2        1.35        0.00      7.79 o
   0  24   2        2.15        0.00     13.37 o
   1  24   2        1.34        0.00     12.83 o
  -7   0   3        5.35       11.93      4.61 o
  -5   0   3        0.00        0.00      4.77 o
  -3   0   3      823.48      797.13     20.71 o
  -1   0   3      242.92      210.60     13.47 o
   1   0   3      113.19       92.90      7.25 o
   3   0   3      455.48      498.27     25.53 o
   5   0   3      117.26      120.61     28.28 o
  -8   1   3        1.81       10.25      5.11 o
  -7   1   3        6.61        7.79      3.12 o
  -6   1   3       13.98       15.10      4.24 o
  -5   1   3        2.88        0.00      2.37 o
  -4   1   3      381.42      430.70     11.37 o
  -3   1   3      296.17      305.88      8.95 o
  -2   1   3      200.54      204.62      7.17 o
  -1   1   3        3.25        3.15      1.19 o
   0   1   3      265.45      267.21      8.03 o
   1   1   3       16.17       12.55      2.05 o
   2   1   3      849.87      881.82     15.76 o
   3   1   3      330.91      351.53     13.88 o
   4   1   3       10.70        4.59      2.19 o
   5   1   3        5.37        6.90      2.78 o
   6   1   3       22.40       27.98      6.40 o
  -8   2   3        6.75        0.00      6.09 o
  -7   2   3        0.49        0.00      2.91 o
  -6   2   3       40.44       33.99     11.24 o
  -5   2   3       72.83       74.62      9.86 o
  -4   2   3      240.49      268.74     12.13 o
  -3   2   3      175.93      171.92      6.52 o
  -2   2   3      115.94      107.28      5.66 o
  -1   2   3      150.20      167.82      7.32 o
   0   2   3       74.25       73.77      4.80 o
   1   2   3      293.57      285.96      8.09 o
   2   2   3      150.15      158.14      6.34 o
   3   2   3       34.15       31.88      4.35 o
   4   2   3        2.50        4.15      2.18 o
   5   2   3        6.97        1.96      3.04 o
   6   2   3        7.76       15.64      5.08 o
  -8   3   3        0.17        0.00      4.39 o
  -7   3   3        0.08        0.00      3.39 o
  -6   3   3       30.16       21.41      5.39 o
  -5   3   3        3.18        4.46      2.06 o
  -4   3   3      276.61      297.27     12.83 o
  -3   3   3      259.84      299.51     11.95 o
  -2   3   3     1085.85     1059.26     17.78 o
  -1   3   3      942.55      891.10     16.71 o
   0   3   3     1363.26     1403.89     18.43 o
   1   3   3       93.25       99.16      4.67 o
   2   3   3      469.08      460.89     13.72 o
   3   3   3       11.61        7.18      2.18 o
   4   3   3        1.71        0.00      2.05 o
   5   3   3       40.08       26.92      7.07 o
   6   3   3       13.04       14.38      4.35 o
   7   3   3        1.29        7.65      8.60 o
  -8   4   3        2.45        0.00      5.01 o
  -7   4   3        6.38        1.02      4.00 o
  -6   4   3        4.35        0.00      2.75 o
  -5   4   3       10.07       10.95      3.09 o
  -4   4   3        4.54        2.22      1.78 o
  -3   4   3      459.68      445.54     18.05 o
  -2   4   3      934.57      909.96     15.06 o
  -1   4   3      124.70      139.09      6.36 o
   0   4   3      329.14      331.17      8.83 o
   1   4   3        5.06        2.91      1.24 o
   2   4   3      171.62      165.96      8.64 o
   3   4   3       27.00       18.44      3.15 o
   4   4   3       12.83       10.73      3.89 o
   5   4   3        0.86        0.00      5.92 o
   6   4   3       44.86       52.33     10.05 o
   7   4   3        1.25        0.00      7.23 o
  -8   5   3        6.36        9.91      7.91 o
  -7   5   3        9.14        0.00      3.36 o
  -6   5   3        8.32        7.87      3.84 o
  -5   5   3        0.05        0.00      1.91 o
  -4   5   3      294.77      282.26     16.49 o
  -3   5   3        0.50        1.79      1.36 o
  -2   5   3      271.58      258.75      8.12 o
  -1   5   3       41.13       35.34      3.84 o
   0   5   3     3071.55     3232.98     30.02 o
   1   5   3      127.05      125.04      7.44 o
   2   5   3      327.40      346.69     13.97 o
   3   5   3       10.59        8.41      1.99 o
   4   5   3       14.97       13.81      3.24 o
   5   5   3        3.23        1.37      2.72 o
   6   5   3        8.60       46.40     12.95 o
   7   5   3        6.27        5.97     11.00 o
  -8   6   3        0.01        0.00     10.80 o
  -7   6   3       29.95       19.78      9.33 o
  -6   6   3       24.68       20.35      5.12 o
  -5   6   3       14.20        6.71      3.54 o
  -4   6   3        0.50        1.69      1.88 o
  -3   6   3        2.17        1.85      1.49 o
  -2   6   3        1.80        1.87      1.24 o
  -1   6   3      527.56      559.09     13.04 o
   0   6   3        0.32        0.56      0.91 o
   1   6   3      118.86      114.77      6.26 o
   2   6   3      148.54      148.55      7.64 o
   3   6   3        2.48        5.01      2.37 o
   4   6   3       22.49       12.66      5.83 o
   5   6   3        0.54        5.23      3.26 o
   6   6   3       21.00       30.83     12.42 o
   7   6   3        5.60        6.62     23.02 o
  -8   7   3        0.70       13.81      7.07 o
  -7   7   3       13.25        9.22      3.99 o
  -6   7   3      168.14      190.86     17.83 o
  -5   7   3       55.30       50.36      7.05 o
  -4   7   3        6.41        6.00      2.20 o
  -3   7   3      143.46      158.07     11.04 o
  -2   7   3      306.46      319.57     10.74 o
  -1   7   3       56.97       51.05      4.64 o
   0   7   3      738.59      676.81     12.68 o
   1   7   3        2.33        1.00      1.15 o
   2   7   3       93.62       92.26     10.51 o
   3   7   3       17.61       18.94      4.36 o
   4   7   3        0.57        1.65      2.99 o
   5   7   3        0.41        0.00      3.07 o
   6   7   3        7.74       16.64      5.48 o
  -8   8   3        0.25       14.06     11.83 o
  -7   8   3       42.73       45.85     13.41 o
  -6   8   3        0.27        5.26      2.66 o
  -5   8   3        3.69        4.57      3.49 o
  -4   8   3      107.13      133.02     11.66 o
  -3   8   3      129.88      140.02     10.87 o
  -2   8   3       59.84       66.70      5.30 o
  -1   8   3      114.05      130.25      7.04 o
   0   8   3       15.26        8.90      2.23 o
   1   8   3     1213.59     1186.09     22.32 o
   2   8   3      136.01      125.56     13.65 o
   3   8   3        4.91        3.35      2.55 o
   4   8   3       16.37       16.51      3.87 o
   5   8   3        0.83        7.47      3.09 o
   6   8   3        1.37        7.17      8.01 o
  -8   9   3        1.44       10.53     11.13 o
  -7   9   3       60.57       67.03     14.55 o
  -6   9   3       15.56       12.29      3.66 o
  -5   9   3       35.30       39.70      8.49 o
  -4   9   3       52.97       57.99      7.89 o
  -3   9   3      209.74      223.26     12.69 o
  -2   9   3       87.10       86.82      6.45 o
  -1   9   3     1565.20     1790.14     25.90 o
   0   9   3       41.86       37.14      3.77 o
   1   9   3        1.86        0.00      1.44 o
   2   9   3       25.32       28.91      6.49 o
   3   9   3       48.27       43.41     10.62 o
   4   9   3        7.06        9.02      3.60 o
   5   9   3       37.56       43.40     10.04 o
   6   9   3        0.07        0.00      4.89 o
  -7  10   3       11.81       10.30      7.83 o
  -6  10   3       54.97       38.35      7.25 o
  -5  10   3      203.92      259.63     16.01 o
  -4  10   3       10.35        3.11      2.96 o
  -3  10   3      126.01      137.48     11.39 o
  -2  10   3      286.05      332.62     11.45 o
  -1  10   3       92.95       80.13      6.48 o
   0  10   3       41.76       43.86      5.49 o
   1  10   3      271.37      316.92     12.85 o
   2  10   3        7.45        3.60      2.33 o
   3  10   3        1.89        0.00      2.13 o
   4  10   3        9.79       10.94      3.60 o
   5  10   3        2.42        3.14      4.73 o
   6  10   3        0.06        4.28     10.64 o
  -7  11   3       28.46       27.49      8.32 o
  -6  11   3        1.75        4.23      3.62 o
  -5  11   3      572.25      696.74     31.21 o
  -4  11   3        8.49        2.90      2.33 o
  -3  11   3        6.60        8.92      3.43 o
  -2  11   3       43.09       54.19      5.38 o
  -1  11   3      180.12      178.03      9.11 o
   0  11   3       20.57        9.46      2.62 o
   1  11   3      401.62      412.78     15.28 o
   2  11   3        0.00        0.00      1.98 o
   3  11   3       24.38       22.57      4.90 o
   4  11   3        1.69        1.81      2.69 o
   5  11   3        0.15        5.35      3.89 o
   6  11   3        0.02        0.00     10.38 o
  -7  12   3        4.70        1.77     11.07 o
  -6  12   3        0.91        3.45      3.05 o
  -5  12   3        9.98        9.01      3.64 o
  -4  12   3       22.35       33.08      5.91 o
  -3  12   3        2.22        2.86      2.31 o
  -2  12   3       83.11       82.68      7.09 o
  -1  12   3        1.93        1.57      1.64 o
   0  12   3       68.38       72.47      7.68 o
   1  12   3       14.90       18.83      4.15 o
   2  12   3       60.31       69.11      9.01 o
   3  12   3        0.74        0.00      2.43 o
   4  12   3        7.12        8.74      4.23 o
   5  12   3       11.82        6.25      4.13 o
   6  12   3        0.27        0.00     16.25 o
  -7  13   3        0.59        0.00     11.58 o
  -6  13   3        0.97        0.00      2.94 o
  -5  13   3       23.03       14.84      3.65 o
  -4  13   3        8.74        7.38      3.34 o
  -3  13   3        6.53        7.36      2.59 o
  -2  13   3      149.39      166.38      9.62 o
  -1  13   3        8.10        8.03      2.12 o
   0  13   3       96.51      117.62      9.99 o
   1  13   3       82.13       69.69      9.06 o
   2  13   3       92.71       76.91      9.93 o
   3  13   3        1.43        2.91      3.58 o
   4  13   3       25.24       24.00      4.97 o
   5  13   3        0.20        5.08      3.99 o
  -7  14   3        3.89       12.63      9.52 o
  -6  14   3        2.27        4.93      3.90 o
  -5  14   3       23.19       20.36      4.46 o
  -4  14   3      115.81      120.23     12.07 o
  -3  14   3        0.22        0.00      2.09 o
  -2  14   3       15.72       18.00      3.42 o
  -1  14   3       13.82        9.82      2.59 o
   0  14   3       32.25       33.21      5.13 o
   1  14   3      138.34      143.09     15.11 o
   2  14   3       71.36       68.13      9.13 o
   3  14   3       16.28       22.85      4.71 o
   4  14   3        8.21        9.18      3.35 o
   5  14   3        1.61        0.00      6.95 o
  -6  15   3       22.98       25.69      6.46 o
  -5  15   3       56.24       54.77      6.52 o
  -4  15   3       30.17       24.32      6.15 o
  -3  15   3        0.05        0.00      2.96 o
  -2  15   3        1.04        0.89      2.62 o
  -1  15   3      138.58      153.22     14.70 o
   0  15   3      177.22      175.70     13.15 o
   1  15   3      173.52      185.74     16.12 o
   2  15   3       22.25       21.21      4.77 o
   3  15   3        9.58        7.31      3.23 o
   4  15   3        1.01        5.33      3.18 o
   5  15   3        0.16        0.00      6.77 o
  -6  16   3       18.43       23.50      7.26 o
  -5  16   3       13.05       16.42      4.49 o
  -4  16   3        0.37        1.17      3.30 o
  -3  16   3        5.79        0.22      2.62 o
  -2  16   3        1.46        0.00      2.87 o
  -1  16   3       10.50        5.34      3.19 o
   0  16   3        3.61        2.41      2.70 o
   1  16   3      100.21      112.49     12.41 o
   2  16   3        0.61        3.28      2.93 o
   3  16   3       32.30       31.95      5.80 o
   4  16   3        0.09        0.72      3.97 o
   5  16   3       10.79       19.10     14.14 o
  -6  17   3        6.00        5.64      8.99 o
  -5  17   3       12.69       10.59      3.89 o
  -4  17   3        1.14        6.05      3.35 o
  -3  17   3       18.57        9.77      5.64 o
  -2  17   3       44.78       42.48      7.51 o
  -1  17   3       10.02        9.32      2.61 o
   0  17   3        1.37        2.42      2.54 o
   1  17   3      237.36      246.12     19.03 o
   2  17   3       23.92       19.21      7.09 o
   3  17   3       29.06       27.68      4.50 o
   4  17   3        5.98       13.28      6.65 o
  -6  18   3        0.00        0.00      9.62 o
  -5  18   3        2.08        0.37      6.16 o
  -4  18   3       10.71        6.65      4.34 o
  -3  18   3        0.06        0.00      3.05 o
  -2  18   3       33.57       32.58      6.82 o
  -1  18   3       15.22       16.99      3.73 o
   0  18   3       27.13       20.93      7.38 o
   1  18   3       60.80       75.10     10.22 o
   2  18   3        2.18        0.00      2.77 o
   3  18   3       12.25       14.75      4.34 o
   4  18   3        1.89        4.91     10.57 o
  -5  19   3       15.43       10.83     11.95 o
  -4  19   3        0.03        0.00      3.99 o
  -3  19   3       52.32       46.97      9.88 o
  -2  19   3        5.32        5.21      4.38 o
  -1  19   3       59.23       55.25      8.23 o
   0  19   3       15.72       12.79      3.86 o
   1  19   3       44.37       27.53      7.40 o
   2  19   3        0.77        2.95      3.02 o
   3  19   3       23.22       21.13      5.44 o
   4  19   3        2.27        0.00     20.49 o
  -4  20   3        2.26        0.00      5.98 o
  -3  20   3       14.84        0.82      5.13 o
  -2  20   3        0.89        2.23      3.12 o
  -1  20   3       11.83       11.33      3.59 o
   0  20   3       21.28       10.05      4.69 o
   1  20   3       11.15       10.40      3.90 o
   2  20   3       21.76       26.84      4.40 o
   3  20   3       15.35       19.53     11.74 o
  -4  21   3        2.19        6.49      8.56 o
  -3  21   3        5.25        0.03      8.43 o
  -2  21   3        0.64        5.39      4.74 o
  -1  21   3        5.92        8.03      3.62 o
   0  21   3       25.61       22.50      4.83 o
   1  21   3        1.45        4.21      3.32 o
   2  21   3        6.24        9.47      6.02 o
   3  21   3        1.19        5.08     13.13 o
  -3  22   3        6.47        8.13      9.88 o
  -2  22   3       11.39       13.68      7.63 o
  -1  22   3        8.58        2.96      5.39 o
   0  22   3        1.51        4.73      3.51 o
   1  22   3        2.49        0.00      3.72 o
   2  22   3        5.28        3.13      5.39 o
  -3  23   3        5.47        6.76     19.85 o
  -2  23   3        4.96        2.28      7.50 o
  -1  23   3       15.08        0.00     13.84 o
   0  23   3       11.15       16.67      7.27 o
   1  23   3       12.69       20.46      8.41 o
  -1  24   3        3.75        0.00     23.67 o
   0  24   3        0.04        9.42     22.14 o
  -8   0   4        7.72        0.00      8.01 o
  -6   0   4       21.05       27.20     12.01 o
  -4   0   4       47.39       49.34     10.90 o
  -2   0   4        1.40        1.36      1.85 o
   0   0   4      491.48      509.47     30.76 o
   2   0   4        1.93        3.86      4.95 o
   4   0   4      135.49      192.48     27.35 o
   6   0   4       52.98       20.38      8.83 o
  -8   1   4        0.19        0.00      5.66 o
  -7   1   4        0.00        1.72      5.56 o
  -6   1   4        0.50        0.00      2.46 o
  -5   1   4        4.54        0.59      2.60 o
  -4   1   4       17.39        8.76      3.00 o
  -3   1   4      258.04      283.68      9.63 o
  -2   1   4      126.42      132.47      7.05 o
  -1   1   4      948.99     1021.11     27.79 o
   0   1   4      127.74      134.92      7.20 o
   1   1   4      747.90      797.72     16.38 o
   2   1   4      142.75      159.64      8.95 o
   3   1   4      694.49      790.84     24.55 o
   4   1   4       17.84       23.43      4.90 o
   5   1   4       71.17       79.79     11.32 o
   6   1   4        1.39        3.44      4.45 o
  -8   2   4        1.79        5.20      5.65 o
  -7   2   4        2.78        0.00      3.00 o
  -6   2   4       22.98       11.54      4.15 o
  -5   2   4       63.37       75.32     10.28 o
  -4   2   4      106.59      127.18      9.14 o
  -3   2   4      184.66      189.84      8.26 o
  -2   2   4      622.99      657.66     16.87 o
  -1   2   4      183.37      166.03      9.77 o
   0   2   4     1607.35     1766.15     26.22 o
   1   2   4      108.83      129.20      6.79 o
   2   2   4      667.39      720.18     18.77 o
   3   2   4       11.55       11.26      2.63 o
   4   2   4      164.30      201.98     18.28 o
   5   2   4        1.84        0.00      3.74 o
   6   2   4        5.84        3.47      5.08 o
  -8   3   4        1.63        0.00      5.41 o
  -7   3   4       30.38       24.04      7.00 o
  -6   3   4        0.01        0.00      2.98 o
  -5   3   4        1.26        0.00      2.55 o
  -4   3   4      113.77      135.23     11.39 o
  -3   3   4       16.05       15.84      3.05 o
  -2   3   4       39.71       46.43      4.64 o
  -1   3   4      656.21      621.21     14.37 o
   0   3   4      566.53      603.24     13.78 o
   1   3   4       73.79       80.63      5.29 o
   2   3   4       60.42       58.41      6.46 o
   3   3   4       49.98       52.21      6.43 o
   4   3   4       41.32       46.45      7.97 o
   5   3   4       40.64       36.18      6.66 o
   6   3   4        8.66       15.45      5.53 o
  -8   4   4        0.14        0.00      5.36 o
  -7   4   4       22.50       12.71      4.38 o
  -6   4   4       13.51       10.16      4.36 o
  -5   4   4        2.51        6.59      2.93 o
  -4   4   4       72.12       63.40      7.41 o
  -3   4   4      296.40      304.54     15.61 o
  -2   4   4       63.35       69.72      5.68 o
  -1   4   4       56.41       61.63      5.42 o
   0   4   4      602.73      671.11     14.42 o
   1   4   4       28.77       26.84      4.13 o
   2   4   4      208.11      241.11     11.24 o
   3   4   4       99.69      115.87     19.81 o
   4   4   4       13.87        3.89      3.25 o
   5   4   4       15.44        8.22      5.10 o
   6   4   4       12.25       21.22      9.68 o
  -8   5   4        0.88        0.00      9.13 o
  -7   5   4        1.20        1.24      4.69 o
  -6   5   4        4.77        8.29      3.57 o
  -5   5   4        2.21        2.66      2.05 o
  -4   5   4        8.61        8.85      2.49 o
  -3   5   4      214.96      247.05      9.15 o
  -2   5   4        5.56        2.92      1.25 o
  -1   5   4      567.93      593.45     14.43 o
   0   5   4      541.26      547.38     12.94 o
   1   5   4      195.22      186.13      6.91 o
   2   5   4       25.43       25.15      4.72 o
   3   5   4      108.06      107.61     11.07 o
   4   5   4       18.64       12.74      4.80 o
   5   5   4        0.17        0.00      3.23 o
   6   5   4       21.99       22.99      6.82 o
  -8   6   4        0.42        3.81      6.72 o
  -7   6   4       18.32       15.87      4.69 o
  -6   6   4        5.02        3.61      2.97 o
  -5   6   4       34.42       33.71      5.66 o
  -4   6   4        5.78        3.95      2.01 o
  -3   6   4      161.99      179.82     12.03 o
  -2   6   4       30.97       29.03      3.75 o
  -1   6   4      741.19      812.18     17.30 o
   0   6   4      101.91       98.46      5.93 o
   1   6   4        4.29        2.82      1.40 o
   2   6   4      193.70      208.76     17.36 o
   3   6   4        4.30        3.95      2.51 o
   4   6   4        9.11        7.66      6.08 o
   5   6   4        6.26       11.68      3.70 o
   6   6   4        3.76       19.24      5.85 o
  -8   7   4        7.91        1.76     12.42 o
  -7   7   4       17.58       12.21      6.34 o
  -6   7   4       40.46       51.15      8.45 o
  -5   7   4        5.44        2.86      3.42 o
  -4   7   4       19.31       10.57      4.00 o
  -3   7   4        0.15        0.00      1.83 o
  -2   7   4      232.49      251.20      9.91 o
  -1   7   4     1381.07     1464.82     23.83 o
   0   7   4      596.95      558.55     16.48 o
   1   7   4       46.00       34.52      6.26 o
   2   7   4        1.57        3.45      2.76 o
   3   7   4        3.61        0.00      2.02 o
   4   7   4       12.18       11.44      9.07 o
   5   7   4       15.93       19.15      4.53 o
   6   7   4        3.52       11.53     12.66 o
  -8   8   4       10.21       12.81     18.84 o
  -7   8   4       11.12       13.02      4.45 o
  -6   8   4      106.36      148.18     16.05 o
  -5   8   4      143.85      190.39     14.64 o
  -4   8   4      223.64      245.93     14.80 o
  -3   8   4       70.28       85.25      9.05 o
  -2   8   4      125.77      142.23      8.14 o
  -1   8   4        1.86        4.01      2.25 o
   0   8   4      871.35      897.57     21.87 o
   1   8   4      173.14      189.64     14.33 o
   2   8   4        2.24        1.17      2.31 o
   3   8   4        0.34        0.00      2.41 o
   4   8   4       21.45       14.69      4.60 o
   5   8   4       16.26        7.62      6.42 o
   6   8   4        9.66        5.93     12.46 o
  -8   9   4        1.57        0.00     16.84 o
  -7   9   4        0.02        5.51      3.73 o
  -6   9   4        5.32        8.83      3.61 o
  -5   9   4        2.28        0.00      2.69 o
  -4   9   4      248.65      257.71     15.62 o
  -3   9   4        3.78        1.88      1.98 o
  -2   9   4       48.23       38.46      4.45 o
  -1   9   4      104.73      107.94      7.55 o
   0   9   4      216.42      243.46     12.73 o
   1   9   4      575.71      587.45     25.40 o
   2   9   4      193.74      225.69     16.74 o
   3   9   4       10.94       10.83      3.76 o
   4   9   4        1.42        7.13      3.58 o
   5   9   4       16.04       13.06      4.06 o
   6   9   4        0.92        0.00     14.95 o
  -7  10   4        4.65        9.22      5.22 o
  -6  10   4       27.57       22.30      6.20 o
  -5  10   4       55.41       73.19     10.06 o
  -4  10   4      103.71      106.29     10.93 o
  -3  10   4        9.63       14.24      4.12 o
  -2  10   4       70.26       86.15      8.64 o
  -1  10   4       27.78       17.90      3.71 o
   0  10   4      198.55      216.80     12.15 o
   1  10   4       38.89       33.68      6.16 o
   2  10   4      150.09      150.76     14.03 o
   3  10   4       15.76        8.76      3.13 o
   4  10   4       42.05       33.26      5.38 o
   5  10   4        7.20       13.91      5.50 o
   6  10   4        5.37        3.41     20.49 o
  -7  11   4        3.03        8.89      5.20 o
  -6  11   4       36.15       33.56      5.62 o
  -5  11   4       22.98       23.00      4.92 o
  -4  11   4       34.80       37.30      9.32 o
  -3  11   4        9.66       12.22      4.56 o
  -2  11   4       31.72       29.65      4.18 o
  -1  11   4       32.46       31.98      4.60 o
   0  11   4       49.08       54.54      6.64 o
   1  11   4       15.73       15.70      4.14 o
   2  11   4       47.74       43.57      7.36 o
   3  11   4       33.03       33.80      7.90 o
   4  11   4       17.52       11.08      4.04 o
   5  11   4        5.17        0.32      4.41 o
  -7  12   4        0.99        0.00      4.91 o
  -6  12   4        1.20        0.00      2.85 o
  -5  12   4      154.35      201.40     16.14 o
  -4  12   4        2.30        0.35      3.54 o
  -3  12   4        2.29        4.30      2.48 o
  -2  12   4       53.38       46.04      7.87 o
  -1  12   4        7.83        9.24      2.84 o
   0  12   4       23.84       19.70      3.79 o
   1  12   4      209.88      232.63     17.32 o
   2  12   4      107.76       93.68     14.44 o
   3  12   4       27.27       37.15      7.26 o
   4  12   4        0.12        5.55      3.66 o
   5  12   4        0.06        0.00     10.99 o
  -7  13   4        4.97        0.00      6.13 o
  -6  13   4        1.34        3.47      3.09 o
  -5  13   4       28.48       26.36      6.08 o
  -4  13   4        3.45        0.00      3.01 o
  -3  13   4      101.65      113.96     10.98 o
  -2  13   4       49.80       54.93      8.22 o
  -1  13   4       15.37        9.50      2.66 o
   0  13   4       35.04       26.46      5.60 o
   1  13   4      429.10      496.08     22.56 o
   2  13   4       34.46       37.21      6.45 o
   3  13   4        1.86        2.08      2.93 o
   4  13   4        5.52        9.54      3.57 o
   5  13   4        1.21        2.55     13.45 o
  -7  14   4        0.06        0.00     20.02 o
  -6  14   4        7.50        8.54      3.37 o
  -5  14   4      190.37      225.29     26.00 o
  -4  14   4        4.37        0.86      4.28 o
  -3  14   4        0.03        0.10      3.76 o
  -2  14   4       12.70       11.56      3.57 o
  -1  14   4        6.59        4.08      2.20 o
   0  14   4      137.30      163.56     14.89 o
   1  14   4      441.21      467.06     22.47 o
   2  14   4        1.43        2.05      3.10 o
   3  14   4        2.12        0.59      3.10 o
   4  14   4        6.86        7.81      4.00 o
   5  14   4        0.37        3.06     20.14 o
  -6  15   4       13.47       23.28      4.88 o
  -5  15   4       16.77       19.03      3.93 o
  -4  15   4       29.46       25.34      4.99 o
  -3  15   4      101.66      122.80     14.08 o
  -2  15   4        5.73        3.72      4.23 o
  -1  15   4       44.84       42.88      6.68 o
   0  15   4       51.74       54.69      8.10 o
   1  15   4       52.57       45.03      8.04 o
   2  15   4        5.40        1.72      3.21 o
   3  15   4        7.65        6.05      3.37 o
   4  15   4        5.72       13.43      5.38 o
  -6  16   4        1.26        6.55      5.34 o
  -5  16   4        5.50        4.16      3.32 o
  -4  16   4        6.76        6.26      3.23 o
  -3  16   4       11.40        3.80      3.46 o
  -2  16   4       47.02       38.08      7.06 o
  -1  16   4       85.94       93.55      9.83 o
   0  16   4       11.79       14.11      4.04 o
   1  16   4        0.21        3.30      2.66 o
   2  16   4        0.98        2.95      3.12 o
   3  16   4        0.02        0.00      3.14 o
   4  16   4        7.27        7.60      6.24 o
  -6  17   4        0.11        3.85      9.23 o
  -5  17   4       18.92       20.38      5.39 o
  -4  17   4        0.72        3.99      3.23 o
  -3  17   4       19.40        9.78      4.07 o
  -2  17   4        7.23        3.97      3.53 o
  -1  17   4       56.51       53.81     10.62 o
   0  17   4       22.31       15.19     10.28 o
   1  17   4        0.17        0.00      3.64 o
   2  17   4        1.58        7.91      4.69 o
   3  17   4        7.87        9.49      3.55 o
   4  17   4       19.96       24.62     12.40 o
  -5  18   4        5.56        5.34      7.08 o
  -4  18   4       22.53       22.27      4.78 o
  -3  18   4        4.45        0.24      3.36 o
  -2  18   4       20.95       16.43      4.57 o
  -1  18   4       41.86       23.97      5.09 o
   0  18   4       55.44       46.19      7.30 o
   1  18   4       34.83       39.92      7.51 o
   2  18   4        1.05        4.70      3.40 o
   3  18   4        3.22        0.00      5.11 o
   4  18   4        1.09        0.00     21.90 o
  -5  19   4        3.65        0.59      8.34 o
  -4  19   4        0.54        2.76      3.84 o
  -3  19   4        3.42        0.00      3.21 o
  -2  19   4        1.06        2.12      3.81 o
  -1  19   4      137.20      141.37     19.96 o
   0  19   4        6.49        2.83      3.20 o
   1  19   4       46.70       53.99      8.67 o
   2  19   4       28.02       22.05      7.24 o
   3  19   4        6.25        4.97      6.18 o
  -4  20   4        0.44        2.23      7.58 o
  -3  20   4       12.63       17.43      4.99 o
  -2  20   4        2.36        1.69      3.47 o
  -1  20   4        2.16        0.00      3.70 o
   0  20   4        0.01        2.39      3.34 o
   1  20   4        0.42        0.00      3.57 o
   2  20   4        0.70        0.00      4.86 o
   3  20   4       11.25       25.32     15.31 o
  -4  21   4        0.55        4.42     19.35 o
  -3  21   4       22.16       11.97      6.99 o
  -2  21   4        0.19        2.19      4.47 o
  -1  21   4        5.06        6.99      4.77 o
   0  21   4        1.09        0.00      7.18 o
   1  21   4        2.43        0.00      4.40 o
   2  21   4        3.36        6.14     10.46 o
  -3  22   4        3.91        2.16     15.48 o
  -2  22   4        0.04        0.00      6.52 o
  -1  22   4        2.06        0.00      6.00 o
   0  22   4        0.66        0.00      7.24 o
   1  22   4        1.30        0.00      5.77 o
  -1  23   4        3.12        0.00     13.19 o
   0  23   4        5.26        7.91     14.03 o
  -7   0   5      184.81      234.42     30.95 o
  -5   0   5      238.47      268.97     30.08 o
  -3   0   5     1045.46     1216.53     32.49 o
  -1   0   5     2080.93     2253.94     44.77 o
   1   0   5      714.27      773.91     45.44 o
   3   0   5      161.44      208.48     21.12 o
   5   0   5        1.36        0.00      6.12 o
  -8   1   5       30.11       26.06     10.59 o
  -7   1   5        0.02        3.29      5.69 o
  -6   1   5      276.33      321.11     27.09 o
  -5   1   5       16.31        9.15      3.59 o
  -4   1   5      742.74      815.88     29.08 o
  -3   1   5       17.32       12.70      2.29 o
  -2   1   5     1345.87     1431.79     28.19 o
  -1   1   5        0.30        0.00      1.19 o
   0   1   5      386.57      397.90     12.65 o
   1   1   5        2.89        3.01      1.64 o
   2   1   5       64.67       54.17      6.70 o
   3   1   5       17.05       15.76      6.55 o
   4   1   5        0.58        6.18      4.27 o
   5   1   5        0.00        8.61      4.08 o
   6   1   5        2.24        6.00     15.43 o
  -8   2   5        7.18        7.93      8.51 o
  -7   2   5        7.11        0.00      3.41 o
  -6   2   5        0.53        0.00      2.96 o
  -5   2   5      117.25      137.88     14.60 o
  -4   2   5       15.36       12.11      2.76 o
  -3   2   5      592.83      612.08     16.06 o
  -2   2   5        6.28        4.31      1.55 o
  -1   2   5      192.28      190.50      9.19 o
   0   2   5      290.31      307.16     10.96 o
   1   2   5      225.03      235.13     11.09 o
   2   2   5       41.19       39.18      6.77 o
   3   2   5        2.05        0.01      4.18 o
   4   2   5       10.86       10.00      5.16 o
   5   2   5        0.16       12.48      6.95 o
   6   2   5        4.20        5.86     10.60 o
  -8   3   5        4.41        0.00      7.76 o
  -7   3   5       33.86       37.17      7.43 o
  -6   3   5        0.34        4.76      4.74 o
  -5   3   5        2.70        0.00      2.54 o
  -4   3   5        0.18        1.18      2.01 o
  -3   3   5       25.07       14.99      2.99 o
  -2   3   5      118.49      144.65      8.82 o
  -1   3   5      792.74      817.89     20.83 o
   0   3   5        1.43        2.21      1.39 o
   1   3   5        3.46        1.71      1.42 o
   2   3   5        3.80        5.91      2.70 o
   3   3   5        1.80        0.00      2.97 o
   4   3   5        0.58        2.28      4.40 o
   5   3   5        0.14        0.00      4.56 o
   6   3   5        1.33        1.50     11.24 o
  -8   4   5       13.66        8.09     12.91 o
  -7   4   5        0.34        0.00      4.16 o
  -6   4   5        0.08        0.00      2.95 o
  -5   4   5       40.05       38.24      7.45 o
  -4   4   5        2.05        0.00      1.81 o
  -3   4   5      303.15      295.39     16.51 o
  -2   4   5       98.18      119.76      8.97 o
  -1   4   5       65.84       49.09      6.09 o
   0   4   5        2.28        2.39      1.29 o
   1   4   5      145.11      161.99     10.01 o
   2   4   5       25.05       21.63      3.95 o
   3   4   5       24.44       15.49      4.57 o
   4   4   5        2.41        0.79      6.43 o
   5   4   5       14.80       27.36      4.97 o
   6   4   5        0.73        2.16     11.18 o
  -8   5   5        4.29        8.50     10.14 o
  -7   5   5        6.84        2.90      6.32 o
  -6   5   5        0.01        2.13      3.32 o
  -5   5   5       21.89       20.08      5.43 o
  -4   5   5       22.01       16.22      3.63 o
  -3   5   5      273.54      296.55     14.10 o
  -2   5   5      184.28      196.27     12.97 o
  -1   5   5       10.26       13.23      2.65 o
   0   5   5       28.98       19.04      6.14 o
   1   5   5        8.49        2.96      2.48 o
   2   5   5       18.23       17.18      4.08 o
   3   5   5       53.74       44.03      7.82 o
   4   5   5       10.79       14.75      4.55 o
   5   5   5       33.98       29.03      6.37 o
  -8   6   5        1.08        0.00      9.83 o
  -7   6   5        0.48        0.00      3.31 o
  -6   6   5        0.61        0.00      3.30 o
  -5   6   5       40.83       36.31      7.26 o
  -4   6   5      118.91      140.61     15.05 o
  -3   6   5      219.31      221.66     13.44 o
  -2   6   5       28.07       26.74      4.26 o
  -1   6   5       55.07       60.73      6.26 o
   0   6   5       60.41       77.70      8.99 o
   1   6   5       39.87       39.08      6.45 o
   2   6   5       52.29       54.98      8.45 o
   3   6   5       38.33       35.93      6.89 o
   4   6   5       61.89       74.10     11.43 o
   5   6   5        0.31        0.00      3.72 o
  -8   7   5        0.53        0.00     14.43 o
  -7   7   5        1.93        0.07      3.96 o
  -6   7   5       49.85       39.97      8.43 o
  -5   7   5      112.08      133.67     12.53 o
  -4   7   5      600.29      634.85     24.75 o
  -3   7   5      159.63      177.79     13.10 o
  -2   7   5        0.44        1.37      1.95 o
  -1   7   5       65.58       46.53      5.99 o
   0   7   5      200.76      217.51     11.91 o
   1   7   5       66.52       65.12      8.60 o
   2   7   5       47.84       28.92      6.60 o
   3   7   5       40.43       41.40      7.67 o
   4   7   5       28.29       31.90      7.83 o
   5   7   5        5.71        1.17      4.46 o
  -8   8   5        2.18       13.78     25.32 o
  -7   8   5        3.57        0.00      3.93 o
  -6   8   5        2.30        1.31      5.74 o
  -5   8   5       95.27      104.88     11.09 o
  -4   8   5       53.37       50.35      7.00 o
  -3   8   5       27.07       14.06      7.39 o
  -2   8   5       72.94      100.59      7.90 o
  -1   8   5       38.29       44.02      5.56 o
   0   8   5       48.41       40.99      7.35 o
   1   8   5        8.93        2.13      2.91 o
   2   8   5       76.15       85.11     10.78 o
   3   8   5       18.74       14.82      5.83 o
   4   8   5       37.74       31.24      6.05 o
   5   8   5        2.08        0.00      4.92 o
  -7   9   5        0.44        4.84      5.30 o
  -6   9   5        1.41        5.86      3.78 o
  -5   9   5        0.11        0.00      2.46 o
  -4   9   5       24.22       24.07      4.43 o
  -3   9   5        1.22        0.00      2.58 o
  -2   9   5       59.69       69.68      6.69 o
  -1   9   5       60.55       66.86      8.16 o
   0   9   5        0.40        0.00      2.25 o
   1   9   5      131.45      143.86     13.98 o
   2   9   5      395.25      438.26     21.63 o
   3   9   5       75.65       96.84     11.87 o
   4   9   5       64.25       77.11     11.57 o
   5   9   5        2.43        0.00      6.39 o
  -7  10   5       14.33        9.67      5.88 o
  -6  10   5       22.20       15.57      4.83 o
  -5  10   5       12.63       13.73      4.16 o
  -4  10   5      109.20      116.69     11.67 o
  -3  10   5      155.85      153.30     12.88 o
  -2  10   5       41.95       35.30      6.70 o
  -1  10   5      214.11      215.12     12.51 o
   0  10   5       33.92       24.54      5.38 o
   1  10   5      106.72      106.79     12.04 o
   2  10   5      511.45      598.75     35.83 o
   3  10   5       19.41       13.89      5.29 o
   4  10   5       49.62       54.92      9.82 o
   5  10   5        2.55        3.21      7.15 o
  -7  11   5        0.21        0.00      5.53 o
  -6  11   5        9.37        7.30      4.66 o
  -5  11   5      259.17      297.33     19.36 o
  -4  11   5       54.24       56.03      9.36 o
  -3  11   5       12.41        7.04      2.75 o
  -2  11   5       70.56       56.81     10.97 o
  -1  11   5        1.88        0.00      1.90 o
   0  11   5      504.32      536.62     23.12 o
   1  11   5      301.70      346.64     20.09 o
   2  11   5      211.05      259.09     19.59 o
   3  11   5       35.50       26.95      5.36 o
   4  11   5       54.57       75.88     10.99 o
   5  11   5        5.54       13.12     11.89 o
  -7  12   5        1.08        4.50      7.80 o
  -6  12   5       12.44        6.53      6.66 o
  -5  12   5       39.05       43.93      6.68 o
  -4  12   5       19.20       22.92      4.80 o
  -3  12   5      100.61       95.16     12.18 o
  -2  12   5      102.06      104.95     12.49 o
  -1  12   5       53.58       56.21      7.09 o
   0  12   5        0.03        1.80      2.64 o
   1  12   5      658.34      749.06     29.32 o
   2  12   5       67.42       74.12     10.20 o
   3  12   5       57.39       66.98      9.67 o
   4  12   5       44.26       47.20      7.90 o
   5  12   5        0.58       11.43     14.18 o
  -7  13   5        1.43       11.45     12.51 o
  -6  13   5        0.33        0.00      4.52 o
  -5  13   5        0.00        4.94      2.95 o
  -4  13   5        9.36        6.37      3.26 o
  -3  13   5        2.29        0.62      3.39 o
  -2  13   5        7.21        6.84      3.57 o
  -1  13   5        4.94        1.56      2.49 o
   0  13   5      127.07      137.76     18.46 o
   1  13   5       36.43       22.57      5.30 o
   2  13   5       12.11       13.50      4.09 o
   3  13   5        7.17       10.57      3.70 o
   4  13   5       25.92       25.21      8.49 o
  -6  14   5       16.94       12.12      3.77 o
  -5  14   5       18.86       20.48      5.68 o
  -4  14   5        0.34        0.00      3.26 o
  -3  14   5       11.36        9.14      3.50 o
  -2  14   5       55.84       46.42      8.09 o
  -1  14   5        1.62        0.00      2.43 o
   0  14   5       90.12      111.29     13.61 o
   1  14   5       52.00       37.86      6.77 o
   2  14   5        4.78        5.41      3.11 o
   3  14   5       18.87       13.20      5.69 o
   4  14   5        0.23        7.26      6.90 o
  -6  15   5        3.83        2.72      3.84 o
  -5  15   5       57.26       66.96      9.41 o
  -4  15   5       11.37        0.53      7.80 o
  -3  15   5        5.87        9.77      3.35 o
  -2  15   5       18.71       26.49      5.47 o
  -1  15   5        0.02        0.29      4.00 o
   0  15   5       50.66       39.25      8.53 o
   1  15   5       49.27       23.35      7.21 o
   2  15   5       33.98       23.03      8.64 o
   3  15   5        0.13        1.97      3.35 o
   4  15   5        2.29        9.94      8.25 o
  -6  16   5        0.30        0.00      8.61 o
  -5  16   5        9.18       11.51      4.32 o
  -4  16   5       77.41       89.21     12.59 o
  -3  16   5        1.77        0.00      5.71 o
  -2  16   5        5.62        5.31      3.51 o
  -1  16   5        6.21        5.09      3.35 o
   0  16   5       61.41       77.92     10.96 o
   1  16   5       28.57       19.27      4.76 o
   2  16   5      123.45      150.75     15.74 o
   3  16   5        1.21        1.22      5.10 o
  -5  17   5       17.63       20.92      5.73 o
  -4  17   5        0.21        0.00      5.00 o
  -3  17   5       27.49       20.44     10.61 o
  -2  17   5       28.00       16.10      4.94 o
  -1  17   5        0.48        0.73      3.42 o
   0  17   5        1.98        0.00      3.47 o
   1  17   5        4.13        3.91      3.40 o
   2  17   5       11.12       13.69      4.12 o
   3  17   5        1.24        0.00      6.14 o
  -5  18   5        5.76       12.15      6.51 o
  -4  18   5        0.90        5.25      4.11 o
  -3  18   5       93.80       80.68     14.54 o
  -2  18   5       28.61       13.56      4.79 o
  -1  18   5        5.59       10.14      3.98 o
   0  18   5       24.18       19.42      5.15 o
   1  18   5        1.43        7.84      6.31 o
   2  18   5        7.05        6.87      4.84 o
   3  18   5       12.07       11.52     11.89 o
  -5  19   5        8.42       15.78     15.59 o
  -4  19   5       10.63       17.38      5.58 o
  -3  19   5        6.11        0.00      4.44 o
  -2  19   5        9.59        8.67      5.57 o
  -1  19   5        9.28        5.18      4.07 o
   0  19   5        0.92        0.00      6.05 o
   1  19   5        1.02        4.40      4.93 o
   2  19   5        0.00        0.41      8.00 o
  -4  20   5        2.19        0.00      7.16 o
  -3  20   5        1.88        0.10      4.63 o
  -2  20   5       11.83       16.03      6.49 o
  -1  20   5        7.95        0.00      6.18 o
   0  20   5        6.31        6.01      7.32 o
   1  20   5        0.49        0.00      5.62 o
   2  20   5        0.00        0.00     12.67 o
  -3  21   5        7.42        0.00      7.31 o
  -2  21   5        3.69        8.20      8.67 o
  -1  21   5       13.08        3.63      9.14 o
   0  21   5        4.15        6.20     11.03 o
   1  21   5        7.80        3.50      8.33 o
  -2  22   5        1.83        0.00     13.19 o
  -1  22   5        0.24        2.47     13.31 o
   0  22   5        0.10        0.00     19.55 o
  -8   0   6       11.62        0.00     14.84 o
  -6   0   6       22.98       16.95      7.71 o
  -4   0   6       83.93       77.12     17.79 o
  -2   0   6      184.69      183.39     28.39 o
   0   0   6      281.49      335.20     17.75 o
   2   0   6       11.00        0.00      2.94 o
  -8   1   6        0.00        0.00      9.89 o
  -7   1   6        1.79        0.00      3.67 o
  -6   1   6        4.82        0.00      2.82 o
  -5   1   6      157.59      197.84     18.08 o
  -4   1   6        5.41        4.12      2.95 o
  -3   1   6       78.35       73.38      7.12 o
  -2   1   6       32.69       26.83      6.67 o
  -1   1   6       21.82       16.03      2.50 o
   0   1   6      326.69      332.01     13.69 o
   1   1   6        1.86        1.64      2.00 o
   2   1   6       35.72       20.53      6.71 o
   3   1   6       36.99       33.81      8.62 o
   4   1   6        2.93        6.57      4.74 o
   5   1   6        1.48        7.68     10.10 o
  -8   2   6        4.62        8.94     13.69 o
  -7   2   6       10.19        6.75      4.16 o
  -6   2   6        2.44        0.96      3.46 o
  -5   2   6        6.41        4.30      2.94 o
  -4   2   6        5.91        4.20      2.85 o
  -3   2   6       11.34        8.99      2.91 o
  -2   2   6      193.72      215.87     11.06 o
  -1   2   6      271.66      278.25     11.71 o
   0   2   6      182.55      212.31     12.03 o
   1   2   6        0.00        5.49      2.23 o
   2   2   6       22.88       32.36      6.87 o
   3   2   6        1.65        3.79      8.18 o
   4   2   6        7.03       12.65      5.69 o
   5   2   6       18.91       28.62     18.37 o
  -8   3   6        6.85        8.36     30.97 o
  -7   3   6       49.99       55.73      9.48 o
  -6   3   6        0.22        0.61      2.90 o
  -5   3   6        1.64        1.30      3.66 o
  -4   3   6      156.20      157.66     15.72 o
  -3   3   6       84.57       90.44      9.20 o
  -2   3   6       34.13       43.65      5.43 o
  -1   3   6        3.24        3.81      1.66 o
   0   3   6       35.12       25.95      6.92 o
   1   3   6      149.12      168.21     16.57 o
   2   3   6       11.25        9.50      4.04 o
   3   3   6       52.79       39.90      7.19 o
   4   3   6        2.84        4.31      5.03 o
   5   3   6        1.94        0.00     10.32 o
  -8   4   6        2.14        0.00     25.55 o
  -7   4   6        0.05        0.16      3.59 o
  -6   4   6       99.68      105.08     13.90 o
  -5   4   6        7.50        6.71      3.54 o
  -4   4   6      234.41      255.52     16.49 o
  -3   4   6        0.02        3.92      1.99 o
  -2   4   6        2.59        3.52      1.82 o
  -1   4   6       19.33       18.94      3.17 o
   0   4   6       38.65       36.41      6.44 o
   1   4   6        5.72       13.64      4.39 o
   2   4   6       27.34       33.29      6.32 o
   3   4   6       41.68       41.30      7.49 o
   4   4   6        0.03        3.29      3.75 o
   5   4   6        6.42        9.31     14.52 o
  -8   5   6        1.65       21.55     29.79 o
  -7   5   6        0.09        0.00      4.84 o
  -6   5   6        2.78        0.00      5.44 o
  -5   5   6        1.02        0.00      2.71 o
  -4   5   6      116.48      122.96     13.57 o
  -3   5   6       89.09       85.15     10.05 o
  -2   5   6      169.09      171.61     13.65 o
  -1   5   6      450.41      498.80     20.46 o
   0   5   6      107.44      103.38     10.97 o
   1   5   6      275.85      287.52     27.54 o
   2   5   6      280.18      333.07     22.15 o
   3   5   6       92.37      105.31     14.06 o
   4   5   6       15.01        3.38      3.61 o
   5   5   6       26.28       25.32     26.97 o
  -8   6   6        0.18        0.00     26.26 o
  -7   6   6        0.25        0.00      5.22 o
  -6   6   6        1.55        1.74      3.20 o
  -5   6   6       17.80       23.17      6.19 o
  -4   6   6      192.82      176.89     16.61 o
  -3   6   6       54.52       48.26      7.28 o
  -2   6   6        8.05        4.97      1.84 o
  -1   6   6       73.83       89.69      8.60 o
   0   6   6        3.82        7.24      2.92 o
   1   6   6       27.26       27.16      6.53 o
   2   6   6       95.07      116.13     15.15 o
   3   6   6      153.71      135.25     16.25 o
   4   6   6       13.49       32.06      7.06 o
   5   6   6        8.25        2.12     22.96 o
  -7   7   6        0.48        0.00      4.73 o
  -6   7   6        5.79        7.64      4.35 o
  -5   7   6      151.09      147.51     16.35 o
  -4   7   6      321.63      358.13     20.68 o
  -3   7   6        0.57        0.00      1.97 o
  -2   7   6      281.98      286.73     14.45 o
  -1   7   6       90.21       80.34      8.06 o
   0   7   6      713.38      760.23     27.04 o
   1   7   6      394.77      455.98     21.61 o
   2   7   6      532.15      596.90     30.10 o
   3   7   6       14.76       14.73      5.25 o
   4   7   6       57.04       61.06      9.69 o
   5   7   6       19.39       11.65      9.97 o
  -7   8   6        2.84        0.00      5.12 o
  -6   8   6       20.89       28.20      7.36 o
  -5   8   6        0.03        0.00      3.37 o
  -4   8   6      124.15      145.80     13.14 o
  -3   8   6       97.37       91.35      9.66 o
  -2   8   6       92.41       91.00     10.53 o
  -1   8   6      252.04      267.80     14.26 o
   0   8   6      166.58      168.61     17.15 o
   1   8   6      110.16      124.09     13.28 o
   2   8   6        0.81        0.00      3.22 o
   3   8   6       26.86       39.26      7.07 o
   4   8   6        3.44        9.65      7.44 o
  -7   9   6        0.34        0.00      8.92 o
  -6   9   6       48.28       49.25     11.11 o
  -5   9   6       21.37       15.92      5.83 o
  -4   9   6      126.80      138.42     12.94 o
  -3   9   6       41.13       31.47      6.68 o
  -2   9   6      636.74      714.55     27.75 o
  -1   9   6       38.59       24.29      4.24 o
   0   9   6      403.68      428.57     22.74 o
   1   9   6       30.02       27.85      6.77 o
   2   9   6      104.27      105.35     12.34 o
   3   9   6        2.14        0.98      3.53 o
   4   9   6      179.42      279.48     27.05 o
  -7  10   6        0.61        0.00     10.01 o
  -6  10   6       98.73      110.16     20.12 o
  -5  10   6      199.26      240.61     17.84 o
  -4  10   6      244.73      281.54     18.19 o
  -3  10   6      223.39      226.57     18.54 o
  -2  10   6      297.71      323.48     20.60 o
  -1  10   6       35.37       34.45     11.58 o
   0  10   6      562.38      633.11     26.12 o
   1  10   6      317.77      416.36     21.60 o
   2  10   6       65.15       95.36     14.56 o
   3  10   6        9.67        2.88      4.44 o
   4  10   6        5.37        1.34      6.95 o
  -7  11   6        3.92       16.30     14.42 o
  -6  11   6      120.41      157.64     17.69 o
  -5  11   6       56.66       56.74      7.63 o
  -4  11   6       84.45       81.96     11.43 o
  -3  11   6        1.62        4.41      3.02 o
  -2  11   6       46.08       48.65      8.99 o
  -1  11   6        5.22       12.51      3.40 o
   0  11   6      902.47     1053.45     34.90 o
   1  11   6        7.52        2.52      3.12 o
   2  11   6      187.77      201.36     18.66 o
   3  11   6       18.27       16.09      6.09 o
   4  11   6       38.18       37.36     14.11 o
  -7  12   6        0.02        0.00     11.12 o
  -6  12   6       10.03       11.72      4.84 o
  -5  12   6       16.80       11.94      3.67 o
  -4  12   6       20.63       15.40      6.05 o
  -3  12   6        3.12        0.00      3.16 o
  -2  12   6      210.48      264.09     20.01 o
  -1  12   6        0.08        3.05      2.73 o
   0  12   6       27.42       24.83      7.22 o
   1  12   6        5.32        7.52      4.67 o
   2  12   6       35.21       33.25      8.26 o
   3  12   6        1.22        6.36      4.02 o
   4  12   6       26.35       41.63     32.50 o
  -6  13   6        2.45        3.94      6.10 o
  -5  13   6        4.75        8.37      3.99 o
  -4  13   6        6.99        1.33      3.35 o
  -3  13   6        7.43        0.00      3.32 o
  -2  13   6      104.03       91.90     12.13 o
  -1  13   6       43.41       36.48      8.32 o
   0  13   6       13.97       16.08      3.71 o
   1  13   6       79.96       77.96     10.62 o
   2  13   6        3.01        0.00      3.19 o
   3  13   6        0.64        0.10      5.18 o
   4  13   6       25.01       51.82     30.86 o
  -6  14   6       13.25       14.14     17.25 o
  -5  14   6        6.13        6.03      3.96 o
  -4  14   6        6.18        3.44      5.22 o
  -3  14   6        6.39        3.62      6.15 o
  -2  14   6       70.85       71.25     12.78 o
  -1  14   6       12.67       10.09      7.78 o
   0  14   6       10.14        5.60      3.11 o
   1  14   6        2.90        3.45      6.05 o
   2  14   6       11.82       10.15      4.08 o
   3  14   6        0.91        5.00     10.15 o
  -6  15   6       25.34       31.22     12.48 o
  -5  15   6       24.85       26.65      6.12 o
  -4  15   6        1.39        0.00      6.93 o
  -3  15   6        2.92        0.00      5.10 o
  -2  15   6        1.12        0.00      3.56 o
  -1  15   6        9.05        5.55     13.07 o
   0  15   6       12.82        9.96      4.21 o
   1  15   6       74.49       66.26      9.93 o
   2  15   6       13.50        9.60      5.90 o
   3  15   6        0.52        2.56      7.38 o
  -5  16   6        8.64       17.55      7.57 o
  -4  16   6        0.70        0.00      4.44 o
  -3  16   6        6.63        9.75      3.96 o
  -2  16   6       10.84       10.83      4.96 o
  -1  16   6       25.23       16.79      5.26 o
   0  16   6       17.50       12.69      4.08 o
   1  16   6        9.38        2.21      3.66 o
   2  16   6        1.89        5.39      4.58 o
   3  16   6       12.02       23.15     16.81 o
  -5  17   6        0.37        0.00      9.37 o
  -4  17   6        3.84        0.00      5.08 o
  -3  17   6       16.58       22.93      5.63 o
  -2  17   6       27.41       28.10      6.87 o
  -1  17   6        4.13        2.73      4.21 o
   0  17   6        8.44        5.53      4.50 o
   1  17   6        0.45        0.00      4.03 o
   2  17   6        2.52        4.98      8.54 o
  -4  18   6       45.14       42.00     10.01 o
  -3  18   6       15.78       21.39      8.07 o
  -2  18   6        7.34        1.30      5.41 o
  -1  18   6       12.19        3.70      6.65 o
   0  18   6        6.68        9.93      6.75 o
   1  18   6       13.21        9.79      6.88 o
   2  18   6        4.21        8.89     12.32 o
  -4  19   6       23.67       27.03     16.86 o
  -3  19   6        0.09        0.00     11.68 o
  -2  19   6        0.01        0.00     16.05 o
  -1  19   6       12.08        7.29     10.38 o
   0  19   6        0.17        4.48     10.09 o
   1  19   6       13.94       17.83      8.26 o
  -3  20   6        0.26        0.24     22.49 o
  -2  20   6        0.18        1.55      9.93 o
  -1  20   6        1.23        0.00     12.68 o
   0  20   6        0.21        0.00     21.20 o
  -7   0   7       20.44       24.63     13.74 o
  -5   0   7       85.22       98.87     19.12 o
  -3   0   7      266.64      258.33     58.94 o
  -1   0   7        9.14        8.63      2.95 o
   1   0   7       36.44       36.87     12.13 o
   3   0   7       17.21       24.14     11.89 o
  -7   1   7        7.87        8.26      8.69 o
  -6   1   7       14.30       14.63      4.25 o
  -5   1   7        6.61        2.51      3.35 o
  -4   1   7       28.83       33.68      7.59 o
  -3   1   7      144.50      149.44     14.72 o
  -2   1   7        2.12        2.56      1.91 o
  -1   1   7       81.90       86.10      9.46 o
   0   1   7       73.16       86.63     14.05 o
   1   1   7        7.13        3.00      4.79 o
   2   1   7        4.19        0.00      7.65 o
   3   1   7       35.03       24.02      7.03 o
   4   1   7        3.10        9.65     12.99 o
  -7   2   7        1.63        8.02      7.00 o
  -6   2   7        0.80        2.62      5.10 o
  -5   2   7       11.50       10.56      3.82 o
  -4   2   7       45.18       32.35      6.85 o
  -3   2   7        8.63        6.53      2.45 o
  -2   2   7       35.90       32.45      7.86 o
  -1   2   7       36.60       34.63      4.66 o
   0   2   7       18.43       11.83      4.08 o
   1   2   7        0.15        4.00      3.32 o
   2   2   7       26.30       33.88      8.49 o
   3   2   7       29.91       28.50     10.25 o
   4   2   7        9.29       18.00     14.62 o
  -7   3   7        3.28        9.45      8.39 o
  -6   3   7       24.20       15.68      4.85 o
  -5   3   7       28.05       16.91      4.57 o
  -4   3   7      302.28      345.61     27.35 o
  -3   3   7       51.69       24.05      8.51 o
  -2   3   7       14.79       10.84      2.55 o
  -1   3   7       35.16       29.44      9.30 o
   0   3   7       22.55       19.26      3.75 o
   1   3   7       45.70       40.40      7.64 o
   2   3   7        1.02        3.05      3.26 o
   3   3   7       74.69      102.86     22.32 o
   4   3   7       19.77       33.16     18.00 o
  -7   4   7       37.50       57.55     14.54 o
  -6   4   7        0.53        4.05      3.68 o
  -5   4   7      149.95      149.48     22.00 o
  -4   4   7       39.29       27.63      5.69 o
  -3   4   7       30.03       32.78      5.01 o
  -2   4   7       31.53       23.44      5.43 o
  -1   4   7       42.76       31.13      9.52 o
   0   4   7        7.15        7.89      3.86 o
   1   4   7        5.23        1.30      3.30 o
   2   4   7        6.34       15.79      4.17 o
   3   4   7        0.26        0.00      4.61 o
   4   4   7        7.45        0.56     17.60 o
  -7   5   7        9.56       17.90     11.58 o
  -6   5   7       33.23       41.76      9.21 o
  -5   5   7       15.26       15.49      4.33 o
  -4   5   7       27.49       24.44      9.42 o
  -3   5   7       58.73       79.10     12.15 o
  -2   5   7       26.38       21.59      7.89 o
  -1   5   7       58.28       52.25      6.93 o
   0   5   7        0.90        0.00      2.98 o
   1   5   7       46.22       57.14     10.58 o
   2   5   7      162.00      157.76     17.84 o
   3   5   7        1.74        2.56      4.97 o
   4   5   7        8.34        0.00     14.75 o
  -7   6   7       40.48       48.69     15.54 o
  -6   6   7       77.06       95.81     13.81 o
  -5   6   7        0.09        0.00      4.39 o
  -4   6   7        4.56        7.92      5.78 o
  -3   6   7       50.14       53.29      7.22 o
  -2   6   7       94.77       94.28     11.54 o
  -1   6   7       92.10       98.10     11.25 o
   0   6   7       34.92       27.58      6.54 o
   1   6   7       87.26       87.50     12.80 o
   2   6   7       23.42       19.56      5.15 o
   3   6   7        0.84        7.32      4.23 o
   4   6   7        9.71        2.89     15.44 o
  -7   7   7       13.16       17.01     11.46 o
  -6   7   7        0.00        0.67      6.71 o
  -5   7   7      338.57      361.95     29.40 o
  -4   7   7       70.30       60.43      8.08 o
  -3   7   7      137.25      188.77     17.14 o
  -2   7   7      127.43      137.35     13.92 o
  -1   7   7       66.15       71.98      9.22 o
   0   7   7       46.09       59.56      9.31 o
   1   7   7      209.50      259.29     23.28 o
   2   7   7       93.27      107.80     14.90 o
   3   7   7        2.12        6.67      3.97 o
   4   7   7        8.24        4.23      7.37 o
  -7   8   7       24.33       26.77     12.88 o
  -6   8   7      254.54      285.76     24.40 o
  -5   8   7       67.99       74.22     15.20 o
  -4   8   7      412.17      512.66     31.23 o
  -3   8   7      411.42      451.70     22.88 o
  -2   8   7      452.01      506.14     23.49 o
  -1   8   7      170.40      192.67     16.41 o
   0   8   7      444.93      487.73     25.25 o
   1   8   7       82.04       98.14     11.83 o
   2   8   7      205.63      252.82     24.25 o
   3   8   7       57.12       62.91     10.12 o
   4   8   7       17.51        4.54     12.22 o
  -7   9   7       31.26       59.63     20.31 o
  -6   9   7        3.09        5.26      5.83 o
  -5   9   7       23.90       21.12      6.68 o
  -4   9   7        0.34        8.57      3.70 o
  -3   9   7       50.15       52.39      8.40 o
  -2   9   7       11.08       11.52      3.42 o
  -1   9   7       75.70       71.80      9.28 o
   0   9   7       53.38       65.65      8.85 o
   1   9   7       26.13       34.57      6.04 o
   2   9   7        5.50        3.83      3.63 o
   3   9   7        2.33       11.31      6.01 o
  -7  10   7        0.05        0.82     16.25 o
  -6  10   7       85.93      123.10     17.12 o
  -5  10   7       54.10       56.83     11.84 o
  -4  10   7      252.21      259.90     28.52 o
  -3  10   7      114.12      126.85     15.60 o
  -2  10   7      606.12      604.19     32.25 o
  -1  10   7       59.41       75.29      9.38 o
   0  10   7      122.06      117.57     13.72 o
   1  10   7      193.82      226.11     19.73 o
   2  10   7       52.68       50.42      9.91 o
   3  10   7       13.50       25.43      9.00 o
  -6  11   7       15.48       18.02      7.85 o
  -5  11   7        6.06        8.74      4.44 o
  -4  11   7       34.81       32.94      6.53 o
  -3  11   7       49.33       40.14      6.88 o
  -2  11   7       29.00       25.20      6.29 o
  -1  11   7        1.86        2.06      3.29 o
   0  11   7        7.23       10.58      3.51 o
   1  11   7        0.19        2.03      3.57 o
   2  11   7        0.81        0.00      4.30 o
   3  11   7        0.57        1.20     10.99 o
  -6  12   7       13.29       19.31     16.72 o
  -5  12   7        1.85        0.00      3.94 o
  -4  12   7       85.51       64.39      9.78 o
  -3  12   7        1.95        8.06      3.42 o
  -2  12   7      116.07      122.08     19.33 o
  -1  12   7       18.51        5.47      4.27 o
   0  12   7        0.71        2.49      3.25 o
   1  12   7        1.93        0.00      3.35 o
   2  12   7       11.58        0.21      4.54 o
   3  12   7        0.63        6.42     12.59 o
  -6  13   7        1.50        0.00     15.29 o
  -5  13   7        0.39        0.00      5.25 o
  -4  13   7        4.45        3.56      3.85 o
  -3  13   7       14.63       11.94      4.05 o
  -2  13   7       41.99       40.97      8.64 o
  -1  13   7        1.49        0.91      3.68 o
   0  13   7        2.38        3.35      3.65 o
   1  13   7       15.52        8.62      7.87 o
   2  13   7        0.17        0.00      6.21 o
   3  13   7        1.19        0.00     18.25 o
  -5  14   7        5.61        1.74      5.08 o
  -4  14   7        0.90        0.06      3.69 o
  -3  14   7       29.86       32.66      7.29 o
  -2  14   7       14.10        8.16      5.67 o
  -1  14   7        5.60        9.20     14.43 o
   0  14   7        0.19        2.66      3.65 o
   1  14   7        3.15        5.64      4.44 o
   2  14   7        1.66       14.03     11.35 o
  -5  15   7       33.88       39.76     13.76 o
  -4  15   7        2.12        0.00      4.62 o
  -3  15   7       24.04       22.62      7.02 o
  -2  15   7        0.96        2.60      4.38 o
  -1  15   7        0.00        3.47      4.32 o
   0  15   7       24.06       14.51      8.46 o
   1  15   7       13.49        8.50      5.22 o
   2  15   7        0.40        0.54      9.60 o
  -5  16   7       16.54       17.62     13.13 o
  -4  16   7        0.73        3.12      7.09 o
  -3  16   7        5.99       13.82      6.83 o
  -2  16   7        1.37        9.84      5.39 o
  -1  16   7        6.08        6.17      5.19 o
   0  16   7        2.80        0.00      7.95 o
   1  16   7       46.89       50.15     10.69 o
  -4  17   7        0.08       16.75      8.94 o
  -3  17   7        4.57        7.12     10.13 o
  -2  17   7        7.19        0.00     10.99 o
  -1  17   7       21.54       27.96     12.86 o
   0  17   7        3.63        1.43     11.93 o
   1  17   7        2.75        5.72      9.26 o
  -3  18   7       19.69       16.36     17.58 o
  -2  18   7        0.09        0.00     14.64 o
  -1  18   7       17.84       23.20     14.26 o
   0  18   7        3.48        0.00     22.37 o
  -6   0   8        3.01        4.80     15.54 o
  -4   0   8      137.10      154.26     35.18 o
  -2   0   8      151.28      170.06     26.30 o
   0   0   8        4.90        0.00      5.30 o
   2   0   8        0.33        0.00      6.83 o
  -7   1   8        0.16        4.19     11.62 o
  -6   1   8        0.00        0.00      5.83 o
  -5   1   8       27.39       19.18      4.78 o
  -4   1   8      135.29      130.17     17.50 o
  -3   1   8      280.08      280.37     26.62 o
  -2   1   8        2.97        0.00      2.28 o
  -1   1   8      120.21       85.02     10.85 o
   0   1   8        4.15        3.52      4.46 o
   1   1   8      172.99      165.56     35.48 o
   2   1   8       51.42       65.82     12.62 o
   3   1   8       31.43       36.30     19.44 o
  -7   2   8       18.57       12.02     11.29 o
  -6   2   8        1.94        3.53      6.12 o
  -5   2   8       86.12       93.55     11.80 o
  -4   2   8      182.29      201.55     18.54 o
  -3   2   8        1.62        2.35      3.06 o
  -2   2   8       48.33       47.02      8.02 o
  -1   2   8      131.46      120.09     14.55 o
   0   2   8        0.18        0.00      4.07 o
   1   2   8       56.92       48.01     11.90 o
   2   2   8       45.91       37.85      8.84 o
   3   2   8        8.42        2.10     14.74 o
  -7   3   8        0.18        7.23      9.72 o
  -6   3   8        0.09        0.00      3.90 o
  -5   3   8       47.94       34.63      7.19 o
  -4   3   8      130.89      127.20     14.49 o
  -3   3   8       22.43       18.76      4.34 o
  -2   3   8       26.22       17.39      4.72 o
  -1   3   8       58.13       51.18      7.38 o
   0   3   8       58.67       46.27      9.74 o
   1   3   8      143.45      151.26     17.32 o
   2   3   8       78.00       85.88     22.38 o
   3   3   8       24.87       22.47     17.32 o
  -7   4   8        0.27        0.00     14.37 o
  -6   4   8       30.59       44.05      7.64 o
  -5   4   8      137.47      200.28     32.88 o
  -4   4   8       64.20       57.61     12.89 o
  -3   4   8       56.53       61.45     13.19 o
  -2   4   8        7.80        3.83      6.40 o
  -1   4   8        1.88        2.96      2.77 o
   0   4   8       16.79       10.49      4.26 o
   1   4   8       58.60       51.53      8.36 o
   2   4   8        4.40       11.78      9.42 o
   3   4   8        3.33       10.21     14.76 o
  -7   5   8        1.17        0.00     12.95 o
  -6   5   8        8.63        0.57      4.76 o
  -5   5   8        6.37       14.01      3.95 o
  -4   5   8        4.04        4.01      3.49 o
  -3   5   8        7.61        1.95      5.29 o
  -2   5   8        3.43        5.91      3.48 o
  -1   5   8      138.54      100.64     19.12 o
   0   5   8        5.92       10.21      4.44 o
   1   5   8        0.43        6.58      4.99 o
   2   5   8       27.50       25.20      5.54 o
   3   5   8        2.58        0.00     13.49 o
  -7   6   8        9.21        5.42     18.37 o
  -6   6   8       55.86       46.56     10.87 o
  -5   6   8       20.21       11.45      3.96 o
  -4   6   8       35.66       34.49     12.60 o
  -3   6   8        0.04        0.78      2.94 o
  -2   6   8        3.92        0.00      3.26 o
  -1   6   8       20.47       27.35      5.98 o
   0   6   8       94.15      104.75     14.28 o
   1   6   8       29.67       31.92      6.16 o
   2   6   8        0.75        5.50      5.60 o
   3   6   8        3.52        6.50     14.87 o
  -6   7   8       11.82       18.88      8.04 o
  -5   7   8       16.73       10.59      4.30 o
  -4   7   8       84.35       63.74     27.55 o
  -3   7   8        5.01        6.39      5.06 o
  -2   7   8      106.12       95.12     14.10 o
  -1   7   8       31.80       32.82      6.46 o
   0   7   8        0.03        3.98      3.56 o
   1   7   8        3.16        4.93      4.00 o
   2   7   8        0.53        0.00      4.17 o
  -6   8   8        0.08        0.00      6.33 o
  -5   8   8        3.59        6.99      4.65 o
  -4   8   8        2.94        0.74      4.01 o
  -3   8   8        2.86        6.01      3.64 o
  -2   8   8        7.66        9.46      4.45 o
  -1   8   8        5.38        0.00      4.35 o
   0   8   8        6.15        6.74      3.39 o
   1   8   8        0.07        0.00      6.04 o
   2   8   8        0.20        0.00      4.84 o
   3   8   8        0.06        3.65     12.48 o
  -6   9   8       29.70       35.32     18.11 o
  -5   9   8        4.62       10.85      6.07 o
  -4   9   8       79.42       71.84      9.62 o
  -3   9   8        0.82        2.94      3.24 o
  -2   9   8        8.46        7.65      4.42 o
  -1   9   8        4.68        0.00      4.88 o
   0   9   8        9.09        9.39      5.73 o
   1   9   8       23.51       13.25      9.98 o
   2   9   8        4.06        0.00      6.37 o
  -6  10   8        5.83        0.00     19.10 o
  -5  10   8        1.10        4.82      7.04 o
  -4  10   8       14.46       18.83      4.38 o
  -3  10   8        2.79        3.10      3.80 o
  -2  10   8      101.34      123.63     16.97 o
  -1  10   8       11.62       14.83      4.41 o
   0  10   8        0.56        6.15      3.51 o
   1  10   8        7.43        5.09      5.88 o
   2  10   8        0.31        0.00      8.72 o
  -6  11   8       23.10       43.46     34.74 o
  -5  11   8        5.18       13.29      7.62 o
  -4  11   8        5.09        1.85      4.25 o
  -3  11   8        1.18        3.23      4.18 o
  -2  11   8        8.41       18.38      4.68 o
  -1  11   8        3.12        8.47      4.45 o
   0  11   8        0.92        0.00      3.70 o
   1  11   8        0.94        0.00      5.10 o
   2  11   8        3.00        6.29     12.13 o
  -5  12   8        3.05        0.00      7.86 o
  -4  12   8        3.63        0.00      4.31 o
  -3  12   8        6.93        2.77      6.90 o
  -2  12   8        1.58        0.40      4.17 o
  -1  12   8        1.43        0.00      5.87 o
   0  12   8        1.47        0.00      3.79 o
   1  12   8        1.10        0.00      6.55 o
   2  12   8        0.06        0.00     15.08 o
  -5  13   8        4.10       20.61     18.09 o
  -4  13   8        2.06        0.00      5.08 o
  -3  13   8        8.57       18.13      5.92 o
  -2  13   8       15.18       11.30      4.80 o
  -1  13   8        0.97        5.20      7.54 o
   0  13   8        0.86        6.19      7.61 o
   1  13   8        2.49       20.39     12.22 o
  -5  14   8        4.11        5.33     11.86 o
  -4  14   8        5.60       11.06     10.88 o
  -3  14   8        7.66        6.85      6.69 o
  -2  14   8        0.26        0.00      6.18 o
  -1  14   8        0.01        4.44      9.35 o
   0  14   8        1.97        8.71      9.43 o
   1  14   8        6.43        1.99      9.96 o
  -4  15   8        2.42       23.20     19.43 o
  -3  15   8        0.32        0.00     10.05 o
  -2  15   8        0.51        0.34     10.01 o
  -1  15   8        0.33        4.48     11.38 o
   0  15   8       29.34       51.08     18.84 o
  -3  16   8        0.04        4.59     19.90 o
  -2  16   8        0.00        0.00     12.13 o
  -1  16   8        9.50       21.08     26.02 o
   0  16   8       19.40       43.81     32.74 o
  -5   0   9      229.40      253.05     45.75 o
  -3   0   9       37.75       12.14      6.53 o
  -1   0   9       19.82        3.77      6.59 o
   1   0   9       27.40       25.20     11.78 o
  -6   1   9        4.43        9.39      8.27 o
  -5   1   9        0.55        2.12      5.30 o
  -4   1   9       37.50       42.83      7.64 o
  -3   1   9       34.24       20.41      5.56 o
  -2   1   9       21.14       25.52      5.48 o
  -1   1   9        2.33        8.98      4.45 o
   0   1   9        0.08        0.00      9.77 o
   1   1   9        0.30        0.00     12.54 o
   2   1   9        2.21       18.67     16.74 o
  -6   2   9        4.70        2.99      8.49 o
  -5   2   9        5.15       11.30      4.20 o
  -4   2   9      139.52      155.55     16.19 o
  -3   2   9        0.11        1.34      4.11 o
  -2   2   9        5.71        4.40      4.37 o
  -1   2   9       65.95       39.30      8.70 o
   0   2   9        0.37        2.75      4.41 o
   1   2   9        5.67       10.36      5.78 o
   2   2   9       96.24      120.20     32.87 o
  -6   3   9        0.14        4.43      9.07 o
  -5   3   9       10.20       12.20      6.22 o
  -4   3   9       53.33       50.10     10.18 o
  -3   3   9       34.79       24.83      6.99 o
  -2   3   9       16.96       18.50      5.22 o
  -1   3   9       36.31       32.35      6.10 o
   0   3   9        0.25        0.20      4.82 o
   1   3   9       12.37       22.26      6.38 o
   2   3   9        4.16        0.00     23.90 o
  -6   4   9        8.16        4.48     10.30 o
  -5   4   9       14.01        5.16      5.04 o
  -4   4   9       19.54       24.40      5.49 o
  -3   4   9       99.56       81.47     16.67 o
  -2   4   9        7.71       10.47      6.77 o
  -1   4   9        0.51        4.19      3.49 o
   0   4   9        0.47       17.08      8.22 o
   1   4   9        0.16        0.00      9.89 o
   2   4   9        1.85       15.31     23.43 o
  -6   5   9        5.05        5.88     11.16 o
  -5   5   9        5.14        0.48      5.72 o
  -4   5   9       22.14       12.21      5.63 o
  -3   5   9        1.43        8.63      5.39 o
  -2   5   9        0.06        1.34      3.78 o
  -1   5   9        8.29        0.64      4.89 o
   0   5   9       40.24       40.23     12.31 o
   1   5   9       22.01       33.48     10.54 o
   2   5   9        0.91        0.00     17.55 o
  -6   6   9        0.95        2.78     28.79 o
  -5   6   9       10.84        4.26      6.76 o
  -4   6   9        1.20        1.92      4.89 o
  -3   6   9       32.22       33.29      9.97 o
  -2   6   9       12.41       10.77      6.18 o
  -1   6   9       16.76       12.68      4.18 o
   0   6   9        0.51        0.82      4.61 o
   1   6   9       12.21       11.75      5.47 o
   2   6   9        0.60        0.00     18.25 o
  -6   7   9        3.88       20.14     31.68 o
  -5   7   9        6.35        0.00     12.00 o
  -4   7   9        0.45        0.00      4.41 o
  -3   7   9        2.52       10.74      4.13 o
  -2   7   9        6.44        7.43      4.56 o
  -1   7   9       12.41        6.90      4.50 o
   0   7   9       21.74       21.55      5.58 o
   1   7   9        1.43        3.14      5.66 o
  -5   8   9        0.05        6.50      7.77 o
  -4   8   9        0.62        9.75      5.28 o
  -3   8   9        0.30        4.49      4.45 o
  -2   8   9        0.18        2.38      4.34 o
  -1   8   9        1.83       11.04      4.42 o
   0   8   9       10.59        0.80      5.80 o
   1   8   9        3.16        0.00      5.99 o
  -5   9   9        1.73       14.14     10.31 o
  -4   9   9        0.22        0.00      6.58 o
  -3   9   9        5.89        0.00      4.60 o
  -2   9   9       19.68       20.87      5.49 o
  -1   9   9        6.94       14.10      4.78 o
   0   9   9        3.91        0.00      4.95 o
   1   9   9        0.45        3.75     11.05 o
  -5  10   9        6.69       18.25     23.20 o
  -4  10   9        2.02        7.62     13.65 o
  -3  10   9       18.36       13.33      6.42 o
  -2  10   9        2.82        5.64      4.74 o
  -1  10   9        1.18        9.75      8.60 o
   0  10   9        0.83        4.66      6.93 o
   1  10   9        1.62       11.03     17.13 o
  -4  11   9        0.02        6.17      6.59 o
  -3  11   9        5.25        0.00      5.91 o
  -2  11   9        1.27        1.69      6.13 o
  -1  11   9        0.77       10.65      9.11 o
   0  11   9        0.11       11.10     17.14 o
  -4  12   9        9.40        0.00     12.01 o
  -3  12   9       15.64       25.26     13.64 o
  -2  12   9        4.71       11.96     10.46 o
  -1  12   9        6.08        0.80     10.47 o
   0  12   9       14.05       27.44     28.73 o
  -3  13   9        9.11       18.34     14.40 o
  -2  13   9        2.57        0.00     11.31 o
  -1  13   9       28.64       32.74     31.33 o
  -4   0  10       23.38       21.40      7.54 o
   0   0  10        0.98        0.24     14.01 o
  -5   1  10        0.38        0.00      7.37 o
  -4   1  10       39.50       35.23      7.28 o
  -1   1  10        5.45        0.86      5.65 o
   0   1  10        5.51        7.26     10.56 o
  -5   2  10       30.95       29.26     13.72 o
  -4   2  10       27.85       25.28      9.37 o
  -3   2  10        0.39        0.00      7.30 o
  -1   2  10        8.97       24.85      8.95 o
   0   2  10        2.40        9.43     10.01 o
  -5   3  10        1.53        4.63     10.85 o
  -4   3  10        0.02        0.00      6.14 o
  -3   3  10        0.21        2.93      5.69 o
  -2   3  10        5.64       22.02      7.54 o
  -1   3  10       11.96       24.61      9.42 o
   0   3  10        9.92        1.87      9.76 o
  -5   4  10        3.23        0.00     14.22 o
  -4   4  10       21.34       24.96     11.12 o
  -3   4  10       11.21        0.00      5.58 o
  -2   4  10        0.91        3.02      5.15 o
  -1   4  10        0.11        0.00      7.89 o
   0   4  10        2.39       11.26     10.76 o
  -5   5  10        3.42       14.60     28.14 o
  -4   5  10       17.18       19.49     13.73 o
  -3   5  10       67.75       96.39     29.92 o
  -2   5  10        0.01        8.76      8.12 o
  -1   5  10        3.05        8.12     12.48 o
   0   5  10        0.64        3.34     11.62 o
  -4   6  10        1.24        0.38     12.26 o
  -3   6  10        8.76        8.03     21.02 o
  -2   6  10       34.83       35.90      7.86 o
  -1   6  10        0.76        0.00     13.13 o
   0   6  10        2.43       10.09     12.95 o
  -4   7  10        0.30        0.00     14.81 o
  -3   7  10        3.79       15.84     12.84 o
  -2   7  10        0.06        0.00      8.00 o
  -1   7  10        0.15        2.47     14.37 o
  -4   8  10        0.26        0.00     24.37 o
  -3   8  10        6.94       11.80     13.55 o
  -2   8  10       11.90       26.91     13.38 o
  -1   8  10       12.09       16.60     21.55 o
  -3   9  10       17.53       38.65     14.43 o
  -2   9  10        4.76        1.36     10.59 o
 
